# Supplementary material for: Caenorhabditis briggsae Recombinant Inbred Line Genotypes Reveal Inter-Strain Incompatibility and the Evolution of Recombination
Source: PLoS Genet. 2011 Jul 14;7(7):e1002174. doi: 10.1371/journal.pgen.1002174 (PMC3136444; doi:10.1371/journal.pgen.1002174)
Supplement: Table S1 — Genome assembly and SNP genotypes. Columns in worksheet “AF16-HK104 AI-RIL” contain the names of the 1,032 SNPs used in the analysis, the name of the cb25 supercontig containing each SNP, the length of that supercontig, the chromosome assignment of the supercontig based on the genetic linkage map (Chromosome 6 is the X chromosome), the start and end coordinates of each supercontig within each chromosome assembly, the nucleotide position of the SNP within the supercontig and within the chromosome assembly, and the genetic map position (in Morgans) of the marker. These genetic positions have been corrected for a Map Manager QTXb20 (MM)-introduced artifact and oriented with respect to the map positions in the cb3 genetic map (Materials and Methods). The genotypes of the AF16 and HK104 parental strains and the AI-RIL are coded in ABH format: A = AF16/AF16, B = HK104/HK104, H = AF16/HK104. Columns in worksheet “VT847×AF16 F2 RIL” contain the names of the 209 SNPs successfully genotyped in the F2 RIL (bold are the 132 markers also typed in the AI-RIL), the genetic map positions (Map Manager QTXb20-corrected and oriented with respect to the cb3 genetic maps), their cb4 chromosome assignments and assembly positions. The genotypes of the RIL are coded in ABH format: A = AF16/AF16, B = VT847/VT847. The 50 genotype calls that were initially estimated to be heterozygote (AF16/VT847) are reported here as missing data (“?”) because of the likelihood that these are not accurate genotype calls (see Materials and Methods). (XLSX) [file pgen.1002174.s004.xlsx]

## Sheet: AF16-HK104 AI-RIL
SNP	cb4 Assembly Data							MapManager Data				AF16 x HK104 AI-RIL
	sctg	sctg length (bp)	chr	sctg_chr_start (bp)	sctg_chr_end (bp)	sctg_SNP_pos (bp)	chr_SNP_pos (bp)	genetic_pos (M)		AF16	HK104	ril3_PB1102	ril3_PB1105	ril3_PB1106	ril3_PB1107	ril3_PB1108	ril3_PB1112	ril3_PB1113	ril3_PB1114	ril3_PB1115	ril3_PB1116	ril3_PB1117	ril3_PB1118	ril3_PB1119	ril3_PB1120	ril3_PB1121	ril3_PB1122	ril3_PB1123	ril3_PB1124	ril3_PB1125	ril3_PB1126	ril3_PB1127	ril3_PB1128	ril3_PB1129	ril3_PB1130	ril3_PB1131	ril3_PB1132	ril3_PB1133	ril3_PB1134	ril3_PB1135	ril3_PB1136	ril3_PB1137	ril3_PB1138	ril3_PB1139	ril3_PB1140	ril3_PB1141	ril3_PB1142	ril3_PB1143	ril3_PB1144
cb34755	NA_074	14211	1	1	14211	12360	12360	0		A	B	B	A	A	B	B	A	A	B	A	B	A	B	A	B	B	A	A	B	B	A	A	A	B	A	A	B	A	A	B	B	A	B	A	A	A	B	A	A
cb53371	fpc2695	403219	1	14312	417530	2857	17168	0		A	B	B	A	A	B	B	A	A	B	A	B	A	B	A	B	B	A	A	B	B	A	A	A	B	A	A	B	A	A	B	B	A	B	A	A	A	B	A	A
cb53484	fpc2695	403219	1	14312	417530	188234	202545	0		A	B	B	A	A	B	B	A	A	B	A	B	A	B	A	B	B	A	A	B	B	A	A	A	B	A	A	B	A	A	B	B	A	B	A	A	A	B	A	A
cb4654	fpc2695	403219	1	14312	417530	360656	374967	0		A	B	B	A	A	B	B	A	A	B	A	B	A	B	A	B	B	A	A	B	B	A	A	A	B	A	A	B	A	A	B	B	A	B	A	A	A	B	A	A
cb9210	fpc0006a	199298	1	417631	616928	108029	508900	0.006004		A	B	B	A	A	B	B	A	A	B	A	B	A	B	A	B	B	A	A	B	B	A	A	A	B	A	A	B	A	A	B	B	A	B	A	A	A	B	A	A
cb9192	fpc0006a	199298	1	417631	616928	27303	589626	0.012008		A	B	B	A	A	B	B	A	A	B	A	A	A	B	A	B	B	A	A	B	B	A	A	A	B	A	A	B	A	A	B	B	A	B	A	A	A	B	A	A
cb6850	fpc0006b	40687	1	617029	657715	21008	638036	0.024109		A	B	B	A	A	B	B	A	A	B	B	A	A	B	A	B	B	A	A	B	B	A	A	A	B	A	B	B	A	A	B	B	A	B	A	A	A	B	A	A
cb62961	fpc4127	258360	1	657816	916175	21031	678846	0.024109		A	B	B	A	A	B	B	A	A	B	B	A	A	B	A	B	B	A	A	B	B	A	A	A	B	A	B	B	A	A	B	B	A	B	A	A	A	B	A	A
cb62971	fpc4127	258360	1	657816	916175	41337	699152	0.030113		A	B	B	A	A	B	B	A	A	B	B	A	A	B	A	B	B	A	A	B	B	A	A	A	B	A	B	B	A	A	B	B	A	B	A	A	A	B	A	A
cb62975	fpc4127	258360	1	657816	916175	41522	699337	0.030113		A	B	B	A	A	B	B	A	A	B	B	A	A	B	A	B	B	A	A	B	B	A	A	A	B	A	B	B	A	A	B	B	A	B	A	A	A	B	A	A
cb62993	fpc4127	258360	1	657816	916175	81529	739344	0.042214		A	B	B	A	A	B	B	A	A	B	B	A	A	B	B	B	B	A	A	B	B	A	A	A	B	A	B	B	A	A	B	B	A	B	A	A	A	B	A	A
cb62994	fpc4127	258360	1	657816	916175	81609	739424	0.042214		A	B	B	A	A	B	B	A	A	B	B	A	A	B	B	B	B	A	A	B	B	A	A	A	B	A	B	B	A	A	B	B	A	B	A	A	A	B	A	A
cbv25636	fpc4127	258360	1	657816	916175	250933	908748	0.054316		A	B	B	A	A	B	B	A	A	B	B	A	A	B	B	B	B	A	A	B	B	A	A	A	B	A	B	B	A	A	B	B	A	B	A	A	A	B	A	A
cb2039	fpc4045	198353	1	916276	1114628	18297	934572	0.054316		A	B	B	A	A	B	B	A	A	B	B	A	A	B	B	B	B	A	A	B	B	A	A	A	B	A	B	B	A	A	B	B	A	B	A	A	A	B	A	A
cb2044	fpc4045	198353	1	916276	1114628	85778	1002053	0.06032		A	B	B	A	A	B	B	A	A	B	B	A	A	B	B	B	B	A	A	B	B	A	A	A	B	A	B	B	A	A	B	B	A	B	A	A	A	B	B	A
cb61995	fpc4101	115102	1	1114729	1229830	46207	1160935	0.084843		A	B	B	A	A	B	B	A	A	B	B	A	A	B	B	B	B	A	B	B	B	B	A	A	B	A	B	B	A	A	B	B	A	B	A	A	A	B	B	A
cb61998	fpc4101	115102	1	1114729	1229830	48696	1163424	0.084843		A	B	B	A	A	B	B	A	A	B	B	A	A	B	B	B	B	A	B	B	B	B	A	A	B	A	B	B	A	A	B	B	A	B	A	A	A	B	B	A
cb45601	fpc0091b	451924	1	1229931	1681854	421838	1260017	0.084843		A	B	B	A	A	B	B	A	A	B	B	A	A	B	B	B	B	A	B	B	B	B	A	A	B	A	B	B	A	A	B	B	A	B	A	A	A	B	B	A
cb45568	fpc0091b	451924	1	1229931	1681854	361379	1320476	0.103117		A	B	B	A	A	B	B	A	A	B	B	A	A	A	B	B	B	A	B	B	B	B	A	A	B	A	B	B	A	A	B	B	A	B	A	A	A	B	B	A
cb45567	fpc0091b	451924	1	1229931	1681854	361253	1320602	0.103117		A	B	B	A	A	B	B	A	A	B	B	A	A	A	B	B	B	A	B	B	B	B	A	A	B	A	B	B	A	A	B	B	A	B	A	A	A	B	B	A
cb45465	fpc0091b	451924	1	1229931	1681854	48861	1632994	0.194853		A	B	B	A	A	B	B	A	A	B	A	A	B	A	B	B	B	A	B	B	B	B	A	A	B	A	A	A	A	A	B	B	B	B	A	B	A	B	B	A
cb8644	fpc4386	22738	1	1681955	1704692	13445	1695399	0.213127		A	B	B	A	A	B	B	A	A	B	A	A	B	A	B	B	B	A	B	B	B	B	A	A	B	A	A	B	A	A	B	B	B	B	A	B	A	B	B	A
cb15282	fpc4321	1521649	1	1704793	3226441	339033	2043825	0.290679		A	B	A	B	A	B	B	A	A	B	A	A	B	A	B	B	B	A	B	B	B	B	A	B	A	A	A	B	A	A	B	A	B	A	B	B	A	B	B	A
cb15284	fpc4321	1521649	1	1704793	3226441	359676	2064468	0.30278		A	B	A	B	A	B	B	A	A	B	A	A	B	A	B	B	B	A	B	B	B	B	A	B	A	A	A	B	A	A	B	A	B	A	B	B	A	B	B	A
cbv29577	fpc4321	1521649	1	1704793	3226441	431681	2136473	0.327304		A	B	A	B	A	B	B	A	A	B	A	A	B	A	B	B	B	A	B	B	B	B	A	B	A	A	A	B	A	A	B	A	B	A	B	B	A	B	B	A
cb66726	fpc4321	1521649	1	1704793	3226441	853482	2558274	0.448676		A	B	A	B	A	A	A	A	A	B	A	A	B	A	B	B	B	A	B	B	B	B	A	B	B	A	A	B	A	A	B	A	B	A	B	B	A	B	B	A
cb66765	fpc4321	1521649	1	1704793	3226441	1150273	2855065	0.479529		A	B	A	B	A	A	A	A	A	B	A	A	B	A	B	B	B	A	B	B	B	B	A	B	B	A	A	B	A	B	B	A	B	A	B	B	A	B	A	A
cb66766	fpc4321	1521649	1	1704793	3226441	1150353	2855145	0.479529		A	B	A	B	A	A	A	A	A	B	A	A	B	A	B	B	B	A	B	B	B	B	A	B	B	A	A	B	A	B	B	A	B	A	B	B	A	B	A	A
cb66774	fpc4321	1521649	1	1704793	3226441	1165350	2870142	0.479529		A	B	A	B	A	A	A	A	A	B	A	A	B	A	B	B	B	A	B	B	B	B	A	B	B	A	A	B	A	B	B	A	B	A	B	B	A	B	A	A
cb66841	fpc4321	1521649	1	1704793	3226441	1320488	3025280	0.49163		A	B	A	B	A	A	A	A	A	B	A	A	B	A	B	B	B	A	B	B	B	B	A	B	B	A	A	B	A	B	B	A	B	A	B	B	A	B	A	A
cb66970	fpc4321	1521649	1	1704793	3226441	1467250	3172042	0.516154		A	B	A	B	A	A	B	A	A	B	A	A	B	A	B	B	B	A	B	B	B	B	A	B	B	A	A	B	A	B	B	A	B	A	B	B	A	A	A	A
cb57701	fpc3857d	56250	1	3226542	3282791	37543	3264084	0.522158		A	B	A	B	A	A	B	A	A	B	A	A	B	A	B	B	B	A	B	B	B	B	A	B	B	A	A	B	A	B	B	A	B	A	B	B	A	A	A	A
cb57319	fpc3857b	536425	1	3282892	3819316	21562	3304453	0.522158		A	B	A	B	A	A	B	A	A	B	A	A	B	A	B	B	B	A	B	B	B	B	A	B	B	A	A	B	A	B	B	A	B	A	B	B	A	A	A	A
cb57320	fpc3857b	536425	1	3282892	3819316	21642	3304533	0.522158		A	B	A	B	A	A	B	A	A	B	A	A	B	A	B	B	B	A	B	B	B	B	A	B	B	A	A	B	A	B	B	A	B	A	B	B	A	A	A	A
cb57330	fpc3857b	536425	1	3282892	3819316	21897	3304788	0.522158		A	B	A	B	A	A	B	A	A	B	A	A	B	A	B	B	B	A	B	B	B	B	A	B	B	A	A	B	A	B	B	A	B	A	B	B	A	A	A	A
cbv18421	fpc3857b	536425	1	3282892	3819316	39603	3322494	0.528162		A	B	A	B	A	A	B	A	A	B	A	A	B	A	B	B	B	A	B	B	B	B	A	B	B	A	A	B	A	B	B	A	B	A	B	B	A	A	A	A
cb57379	fpc3857b	536425	1	3282892	3819316	219929	3502820	0.585163		A	B	A	B	A	A	B	A	A	B	B	A	B	A	B	B	B	A	B	A	B	B	A	B	B	A	B	B	A	B	B	A	B	A	B	B	A	A	A	A
cb1410	fpc3857b	536425	1	3282892	3819316	488224	3771115	0.603437		A	B	A	B	A	A	B	A	A	B	B	A	B	A	B	B	B	A	B	A	B	B	A	B	B	A	B	B	A	B	B	A	B	A	B	B	B	A	A	A
cb44525	fpc0071f	132837	1	3819417	3952253	23460	3842876	0.63429		A	B	A	B	A	B	B	A	A	B	B	A	B	A	B	B	B	A	B	A	B	B	A	B	B	A	B	B	A	B	B	A	B	A	B	B	B	A	A	A
cb44531	fpc0071f	132837	1	3819417	3952253	23692	3843108	0.63429		A	B	A	B	A	B	B	A	A	B	B	A	B	A	B	B	B	A	B	A	B	B	A	B	B	A	B	B	A	B	B	A	B	A	B	B	B	A	A	A
cb44585	fpc0071h	294347	1	3952354	4246700	85260	4161441	0.63429		A	B	A	B	A	B	B	A	A	B	B	A	B	A	B	B	B	A	B	A	B	B	A	B	B	A	B	B	A	B	B	A	B	A	B	B	B	A	A	A
cb44577	fpc0071h	294347	1	3952354	4246700	31633	4215068	0.640294		A	B	A	B	A	B	B	A	A	B	B	A	B	A	B	B	B	A	B	A	B	B	A	B	B	A	B	B	A	B	B	A	B	A	B	B	B	A	A	A
cb44568	fpc0071h	294347	1	3952354	4246700	28170	4218531	0.640294		A	B	A	B	A	B	B	A	A	B	B	A	B	A	B	B	B	A	B	A	B	B	A	B	B	A	B	B	A	B	B	A	B	A	B	B	B	A	A	A
cb44558	fpc0071h	294347	1	3952354	4246700	23858	4222843	0.640294		A	B	A	B	A	B	B	A	A	B	B	A	B	A	B	B	B	A	B	A	B	B	A	B	B	A	B	B	A	B	B	A	B	A	B	B	B	A	A	A
cb44556	fpc0071h	294347	1	3952354	4246700	19471	4227230	0.640294		A	B	A	B	A	B	B	A	A	B	B	A	B	A	B	B	B	A	B	A	B	B	A	B	B	A	B	B	A	B	B	A	B	A	B	B	B	A	A	A
cb44346	fpc0071c2	1359970	1	4246801	5606770	797164	4809607	0.658568		A	B	A	B	A	B	B	A	A	B	B	A	B	A	B	B	B	A	B	A	B	A	A	B	B	A	B	B	A	B	B	A	B	A	B	B	B	A	A	A
cbv5176	fpc0071c2	1359970	1	4246801	5606770	796477	4810294	0.658568		A	B	A	B	A	B	B	A	A	B	B	A	B	A	B	B	B	A	B	A	B	A	A	B	B	A	B	B	A	B	B	A	B	A	B	B	B	A	A	A
cb16165	fpc0071c2	1359970	1	4246801	5606770	359896	5246875	0.683092		A	B	A	B	A	B	B	A	A	B	B	B	B	A	B	B	B	A	B	A	B	A	A	B	B	A	B	B	A	B	B	A	B	A	B	B	B	A	A	A
cb16121	fpc0071c2	1359970	1	4246801	5606770	127383	5479388	0.689096		A	B	A	B	A	B	B	A	A	B	B	B	B	A	B	B	B	A	B	A	B	A	A	B	B	A	B	B	A	B	B	A	B	A	B	B	B	A	A	A
cb44245	fpc0071d	123192	1	5606871	5730062	3750	5610620	0.689096		A	B	A	B	A	B	B	A	A	B	B	B	B	A	B	B	B	A	B	A	B	A	A	B	B	A	B	B	A	B	B	A	B	A	B	B	B	A	A	A
cbh40605	fpc0071d	123192	1	5606871	5730062	13591	5620461	0.689096		A	B	A	B	A	B	B	A	A	B	B	B	B	A	B	B	B	A	B	A	B	A	A	B	B	A	B	B	A	B	B	A	B	A	B	B	B	A	A	A
cb16059	fpc0071d	123192	1	5606871	5730062	92908	5699778	0.689096		A	B	A	B	A	B	B	A	A	B	B	B	B	A	B	B	B	A	B	A	B	A	A	B	B	A	B	B	A	B	B	A	B	A	B	B	B	A	A	A
cb16081	fpc0071e	43597	1	5730163	5773759	35833	5765995	0.701197		A	B	A	B	A	B	B	A	A	B	B	B	B	A	B	B	B	A	B	A	B	A	A	B	B	A	B	B	A	B	B	A	B	A	B	B	B	A	A	A
cb35691	NA_256	7970	1	5773860	5781829	4471	5778330	0.701197		A	B	A	B	A	B	B	A	A	B	B	B	B	A	B	B	B	A	B	A	B	A	A	B	B	A	B	B	A	B	B	A	B	A	B	B	B	A	A	A
cb36793	NA_171	51290	1	5781930	5833219	46573	5828502	0.701197		A	B	A	B	A	B	B	A	A	B	B	B	B	A	B	B	B	A	B	A	B	A	A	B	B	A	B	B	A	B	B	A	B	A	B	B	B	A	A	A
cb33032	NA_034	95812	1	5833320	5929131	19601	5852920	0.701197		A	B	A	B	A	B	B	A	A	B	B	B	B	A	B	B	B	A	B	A	B	A	A	B	B	A	B	B	A	B	B	A	B	A	B	B	B	A	A	A
cb14189	NA_034	95812	1	5833320	5929131	43469	5876788	0.701197		A	B	A	B	A	B	B	A	A	B	B	B	B	A	B	B	B	A	B	A	B	A	A	B	B	A	B	B	A	B	B	A	B	A	B	B	B	A	A	A
cb33039	NA_034	95812	1	5833320	5929131	51474	5884793	0.701197		A	B	A	B	A	B	B	A	A	B	B	B	B	A	B	B	B	A	B	A	B	A	A	B	B	A	B	B	A	B	B	A	B	A	B	B	B	A	A	A
cb14191	NA_034	95812	1	5833320	5929131	55726	5889045	0.701197		A	B	A	B	A	B	B	A	A	B	B	B	B	A	B	B	B	A	B	A	B	A	A	B	B	A	B	B	A	B	B	A	B	A	B	B	B	A	A	A
cb14192	NA_034	95812	1	5833320	5929131	67034	5900353	0.701197		A	B	A	B	A	B	B	A	A	B	B	B	B	A	B	B	B	A	B	A	B	A	A	B	B	A	B	B	A	B	B	A	B	A	B	B	B	A	A	A
cb48729	fpc1417	375146	1	5929232	6304377	20479	5949710	0.701197		A	B	A	B	A	B	B	A	A	B	B	B	B	A	B	B	B	A	B	A	B	A	A	B	B	A	B	B	A	B	B	A	B	A	B	B	B	A	A	A
cb48730	fpc1417	375146	1	5929232	6304377	62483	5991714	0.701197		A	B	A	B	A	B	B	A	A	B	B	B	B	A	B	B	B	A	B	A	B	A	A	B	B	A	B	B	A	B	B	A	B	A	B	B	B	A	A	A
cb48736	fpc1417	375146	1	5929232	6304377	68528	5997759	0.701197		A	B	A	B	A	B	B	A	A	B	B	B	B	A	B	B	B	A	B	A	B	A	A	B	B	A	B	B	A	B	B	A	B	A	B	B	B	A	A	A
cb48754	fpc1417	375146	1	5929232	6304377	145878	6075109	0.701197		A	B	A	B	A	B	B	A	A	B	B	B	B	A	B	B	B	A	B	A	B	A	A	B	B	A	B	B	A	B	B	A	B	A	B	B	B	A	A	A
cb48755	fpc1417	375146	1	5929232	6304377	146080	6075311	0.701197		A	B	A	B	A	B	B	A	A	B	B	B	B	A	B	B	B	A	B	A	B	A	A	B	B	A	B	B	A	B	B	A	B	A	B	B	B	A	A	A
cb51634	fpc2374b	290074	1	6304478	6594551	39227	6343704	0.707201		A	B	A	B	A	A	B	A	A	B	B	B	B	A	B	B	B	A	B	A	B	A	A	B	B	A	B	B	A	B	B	A	B	A	B	B	B	A	A	A
cb51654	fpc2374b	290074	1	6304478	6594551	47084	6351561	0.707201		A	B	A	B	A	A	B	A	A	B	B	B	B	A	B	B	B	A	B	A	B	A	A	B	B	A	B	B	A	B	B	A	B	A	B	B	B	A	A	A
cb51660	fpc2374b	290074	1	6304478	6594551	68806	6373283	0.707201		A	B	A	B	A	A	B	A	A	B	B	B	B	A	B	B	B	A	B	A	B	A	A	B	B	A	B	B	A	B	B	A	B	A	B	B	B	A	A	A
cb51661	fpc2374b	290074	1	6304478	6594551	69045	6373522	0.707201		A	B	A	B	A	A	B	A	A	B	B	B	B	A	B	B	B	A	B	A	B	A	A	B	B	A	B	B	A	B	B	A	B	A	B	B	B	A	A	A
cb51670	fpc2374b	290074	1	6304478	6594551	115412	6419889	0.707201		A	B	A	B	A	A	B	A	A	B	B	B	B	A	B	B	B	A	B	A	B	A	A	B	B	A	B	B	A	B	B	A	B	A	B	B	B	A	A	A
cb51677	fpc2374b	290074	1	6304478	6594551	126366	6430843	0.707201		A	B	A	B	A	A	B	A	A	B	B	B	B	A	B	B	B	A	B	A	B	A	A	B	B	A	B	B	A	B	B	A	B	A	B	B	B	A	A	A
cb38955	fpc4184	214673	1	6594652	6809324	172231	6637094	0.713205		A	B	A	B	A	A	B	A	A	B	B	B	B	A	B	B	B	A	B	A	B	A	A	B	B	A	B	B	A	B	B	A	B	A	B	B	B	A	A	A
cb21981	fpc4184	214673	1	6594652	6809324	46658	6762667	0.731479		A	B	A	B	A	A	B	A	A	B	B	B	B	A	B	B	B	A	B	A	B	A	A	B	B	A	B	B	A	B	B	A	B	A	B	B	B	A	A	A
cb21979	fpc4184	214673	1	6594652	6809324	27309	6782016	0.731479		A	B	A	B	A	A	B	A	A	B	B	B	B	A	B	B	B	A	B	A	B	A	A	B	B	A	B	B	A	B	B	A	B	A	B	B	B	A	A	A
cb21980	fpc4184	214673	1	6594652	6809324	27029	6782296	0.731479		A	B	A	B	A	A	B	A	A	B	B	B	B	A	B	B	B	A	B	A	B	A	A	B	B	A	B	B	A	B	B	A	B	A	B	B	B	A	A	A
cb21978	fpc4184	214673	1	6594652	6809324	25268	6784057	0.731479		A	B	A	B	A	A	B	A	A	B	B	B	B	A	B	B	B	A	B	A	B	A	A	B	B	A	B	B	A	B	B	A	B	A	B	B	B	A	A	A
cb66225	fpc4292a	218668	1	6809425	7028092	17884	6827308	0.737483		A	B	A	B	A	A	B	A	A	B	B	B	B	A	B	B	B	A	B	A	B	A	A	B	B	A	B	B	A	B	B	A	B	A	B	B	B	A	A	A
cb66231	fpc4292a	218668	1	6809425	7028092	19033	6828457	0.737483		A	B	A	B	A	A	B	A	A	B	B	B	B	A	B	B	B	A	B	A	B	A	A	B	B	A	B	B	A	B	B	A	B	A	B	B	B	A	A	A
cb66232	fpc4292a	218668	1	6809425	7028092	19426	6828850	0.737483		A	B	A	B	A	A	B	A	A	B	B	B	B	A	B	B	B	A	B	A	B	A	A	B	B	A	B	B	A	B	B	A	B	A	B	B	B	A	A	A
cb66236	fpc4292a	218668	1	6809425	7028092	26456	6835880	0.737483		A	B	A	B	A	A	B	A	A	B	B	B	B	A	B	B	B	A	B	A	B	A	A	B	B	A	B	B	A	B	B	A	B	A	B	B	B	A	A	A
cb66249	fpc4292a	218668	1	6809425	7028092	74397	6883821	0.737483		A	B	A	B	A	A	B	A	A	B	B	B	B	A	B	B	B	A	B	A	B	A	A	B	B	A	B	B	A	B	B	A	B	A	B	B	B	A	A	A
cb66264	fpc4292a	218668	1	6809425	7028092	111860	6921284	0.737483		A	B	A	B	A	A	B	A	A	B	B	B	B	A	B	B	B	A	B	A	B	A	A	B	B	A	B	B	A	B	B	A	B	A	B	B	B	A	A	A
cb66265	fpc4292a	218668	1	6809425	7028092	112055	6921479	0.737483		A	B	A	B	A	A	B	A	A	B	B	B	B	A	B	B	B	A	B	A	B	A	A	B	B	A	B	B	A	B	B	A	B	A	B	B	B	A	A	A
cb53559	fpc2852	866990	1	7028193	7895182	15058	7043250	0.737483		A	B	A	B	A	A	B	A	A	B	B	B	B	A	B	B	B	A	B	A	B	A	A	B	B	A	B	B	A	B	B	A	B	A	B	B	B	A	A	A
cb53590	fpc2852	866990	1	7028193	7895182	177334	7205526	0.737483		A	B	A	B	A	A	B	A	A	B	B	B	B	A	B	B	B	A	B	A	B	A	A	B	B	A	B	B	A	B	B	A	B	A	B	B	B	A	A	A
cb14869	fpc4238	87170	1	7895283	7982452	17979	7964474	0.743486		A	B	A	B	A	A	B	A	A	B	B	B	B	A	B	B	B	A	B	A	B	A	A	B	B	A	B	B	A	B	B	A	B	A	B	B	B	A	A	A
cb14871	fpc4238	87170	1	7895283	7982452	57927	7924526	0.743486		A	B	A	B	A	A	B	A	A	B	B	B	B	A	B	B	B	A	B	A	B	A	A	B	B	A	B	B	A	B	B	A	B	A	B	B	B	A	A	A
cb25264	NA_065	37019	1	7982553	8019571	18271	8000823	0.743486		A	B	A	B	A	A	B	A	A	B	B	B	B	A	B	B	B	A	B	A	B	A	A	B	B	A	B	B	A	B	B	A	B	A	B	B	B	A	A	A
cb25265	NA_065	37019	1	7982553	8019571	18499	8001051	0.743486		A	B	A	B	A	A	B	A	A	B	B	B	B	A	B	B	B	A	B	A	B	A	A	B	B	A	B	B	A	B	B	A	B	A	B	B	B	A	A	A
cb3136	NA_065	37019	1	7982553	8019571	33446	8015998	0.743486		A	B	A	B	A	A	B	A	A	B	B	B	B	A	B	B	B	A	B	A	B	A	A	B	B	A	B	B	A	B	B	A	B	A	B	B	B	A	A	A
cb27360	NA_216	17145	1	8019672	8036816	6627	8026298	0.743486		A	B	A	B	A	A	B	A	A	B	B	B	B	A	B	B	B	A	B	A	B	A	A	B	B	A	B	B	A	B	B	A	B	A	B	B	B	A	A	A
cbh45161	NA_431	1658	1	8036917	8038574	1159	8038075	0.743486		A	B	A	B	A	A	B	A	A	B	B	B	B	A	B	B	B	A	B	A	B	A	A	B	B	A	B	B	A	B	B	A	B	A	B	B	B	A	A	A
cb42688	fpc0053	212251	1	8038675	8250925	194312	8056614	0.743486		A	B	A	B	A	A	B	A	A	B	B	B	B	A	B	B	B	A	B	A	B	A	A	B	B	A	B	B	A	B	B	A	B	A	B	B	B	A	A	A
cb42687	fpc0053	212251	1	8038675	8250925	155258	8095668	0.743486		A	B	A	B	A	A	B	A	A	B	B	B	B	A	B	B	B	A	B	A	B	A	A	B	B	A	B	B	A	B	B	A	B	A	B	B	B	A	A	A
cb42682	fpc0053	212251	1	8038675	8250925	153557	8097369	0.743486		A	B	A	B	A	A	B	A	A	B	B	B	B	A	B	B	B	A	B	A	B	A	A	B	B	A	B	B	A	B	B	A	B	A	B	B	B	A	A	A
cbv2953	fpc0053	212251	1	8038675	8250925	85758	8165168	0.743486		A	B	A	B	A	A	B	A	A	B	B	B	B	A	B	B	B	A	B	A	B	A	A	B	B	A	B	B	A	B	B	A	B	A	B	B	B	A	A	A
cb42677	fpc0053	212251	1	8038675	8250925	23283	8227643	0.743486		A	B	A	B	A	A	B	A	A	B	B	B	B	A	B	B	B	A	B	A	B	A	A	B	B	A	B	B	A	B	B	A	B	A	B	B	B	A	A	A
cb42676	fpc0053	212251	1	8038675	8250925	20565	8230361	0.743486		A	B	A	B	A	A	B	A	A	B	B	B	B	A	B	B	B	A	B	A	B	A	A	B	B	A	B	B	A	B	B	A	B	A	B	B	B	A	A	A
cb42675	fpc0053	212251	1	8038675	8250925	20363	8230563	0.743486		A	B	A	B	A	A	B	A	A	B	B	B	B	A	B	B	B	A	B	A	B	A	A	B	B	A	B	B	A	B	B	A	B	A	B	B	B	A	A	A
cb53910	fpc2887b	268739	1	8251026	8519764	245179	8274586	0.743486		A	B	A	B	A	A	B	A	A	B	B	B	B	A	B	B	B	A	B	A	B	A	A	B	B	A	B	B	A	B	B	A	B	A	B	B	B	A	A	A
cb53904	fpc2887b	268739	1	8251026	8519764	243460	8276305	0.743486		A	B	A	B	A	A	B	A	A	B	B	B	B	A	B	B	B	A	B	A	B	A	A	B	B	A	B	B	A	B	B	A	B	A	B	B	B	A	A	A
cb53900	fpc2887b	268739	1	8251026	8519764	184781	8334984	0.743486		A	B	A	B	A	A	B	A	A	B	B	B	B	A	B	B	B	A	B	A	B	A	A	B	B	A	B	B	A	B	B	A	B	A	B	B	B	A	A	A
cb53896	fpc2887b	268739	1	8251026	8519764	162794	8356971	0.743486		A	B	A	B	A	A	B	A	A	B	B	B	B	A	B	B	B	A	B	A	B	A	A	B	B	A	B	B	A	B	B	A	B	A	B	B	B	A	A	A
cb53892	fpc2887b	268739	1	8251026	8519764	140597	8379168	0.743486		A	B	A	B	A	A	B	A	A	B	B	B	B	A	B	B	B	A	B	A	B	A	A	B	B	A	B	B	A	B	B	A	B	A	B	B	B	A	A	A
cb53891	fpc2887b	268739	1	8251026	8519764	140148	8379617	0.743486		A	B	A	B	A	A	B	A	A	B	B	B	B	A	B	B	B	A	B	A	B	A	A	B	B	A	B	B	A	B	B	A	B	A	B	B	B	A	A	A
cb53882	fpc2887b	268739	1	8251026	8519764	60655	8459110	0.743486		A	B	A	B	A	A	B	A	A	B	B	B	B	A	B	B	B	A	B	A	B	A	A	B	B	A	B	B	A	B	B	A	B	A	B	B	B	A	A	A
cb30984	fpc2887d2	614983	1	8519865	9134847	574504	8560344	0.743486		A	B	A	B	A	A	B	A	A	B	B	B	B	A	B	B	B	A	B	A	B	A	A	B	B	A	B	B	A	B	B	A	B	A	B	B	B	A	A	A
cb7330	fpc2887d2	614983	1	8519865	9134847	527766	8607082	0.743486		A	B	A	B	A	A	B	A	A	B	B	B	B	A	B	B	B	A	B	A	B	A	A	B	B	A	B	B	A	B	B	A	B	A	B	B	B	A	A	A
cb28339	fpc2887d2	614983	1	8519865	9134847	522209	8612639	0.743486		A	B	A	B	A	A	B	A	A	B	B	B	B	A	B	B	B	A	B	A	B	A	A	B	B	A	B	B	A	B	B	A	B	A	B	B	B	A	A	A
cb28336	fpc2887d2	614983	1	8519865	9134847	461926	8672922	0.743486		A	B	A	B	A	A	B	A	A	B	B	B	B	A	B	B	B	A	B	A	B	A	A	B	B	A	B	B	A	B	B	A	B	A	B	B	B	A	A	A
cb28331	fpc2887d2	614983	1	8519865	9134847	393424	8741424	0.743486		A	B	A	B	A	A	B	A	A	B	B	B	B	A	B	B	B	A	B	A	B	A	A	B	B	A	B	B	A	B	B	A	B	A	B	B	B	A	A	A
cb28302	fpc2887d2	614983	1	8519865	9134847	13022	9121826	0.755588		A	B	A	B	A	A	B	A	A	B	B	B	B	A	B	B	B	A	B	A	B	A	A	B	B	A	B	B	A	B	B	A	B	A	B	B	B	A	A	A
cbv15507	fpc2888a2	1746503	1	9134948	10881450	182832	9317779	0.755588		A	B	A	B	A	A	B	A	A	B	B	B	B	A	B	B	B	A	B	A	B	A	A	B	B	A	B	B	A	B	B	A	B	A	B	B	B	A	A	A
cb54162	fpc2888a2	1746503	1	9134948	10881450	300867	9435814	0.761592		A	B	A	B	A	A	B	A	A	B	B	B	B	A	B	B	B	A	B	A	B	A	A	B	B	A	B	B	A	B	B	A	B	A	B	B	B	A	A	A
cb54171	fpc2888a2	1746503	1	9134948	10881450	351164	9486111	0.767596		A	B	A	B	A	A	B	A	A	B	B	B	B	A	B	B	B	A	B	A	B	A	A	B	B	A	B	B	A	B	B	A	B	A	B	B	B	A	A	A
cb54177	fpc2888a2	1746503	1	9134948	10881450	418748	9553695	0.767596		A	B	A	B	A	A	B	A	A	B	B	B	B	A	B	B	B	A	B	A	B	A	A	B	B	A	B	B	A	B	B	A	B	A	B	B	B	A	A	A
cb54270	fpc2888a2	1746503	1	9134948	10881450	541778	9676725	0.779697		A	B	A	B	A	A	B	A	A	B	B	B	B	A	B	B	B	A	B	A	B	A	A	B	B	A	B	B	A	B	B	A	B	A	B	B	B	A	A	B
cb54278	fpc2888a2	1746503	1	9134948	10881450	625574	9760521	0.779697		A	B	A	B	A	A	B	A	A	B	B	B	B	A	B	B	B	A	B	A	B	A	A	B	B	A	B	B	A	B	B	A	B	A	B	B	B	A	A	B
cb54288	fpc2888a2	1746503	1	9134948	10881450	679597	9814544	0.785701		A	B	A	B	A	A	B	A	A	B	B	B	B	A	B	B	B	A	B	A	B	A	A	B	B	A	B	B	A	B	B	A	B	A	B	B	B	A	A	B
cb54371	fpc2888a2	1746503	1	9134948	10881450	967305	10102252	0.797802		A	B	B	B	A	A	B	A	A	B	B	B	B	A	B	B	B	A	B	A	B	A	A	B	B	A	B	B	A	B	B	A	B	A	B	B	B	A	A	B
cb54417	fpc2888a2	1746503	1	9134948	10881450	1116223	10251170	0.828655		A	B	B	B	A	A	B	A	A	B	B	B	B	A	B	B	B	A	B	A	B	A	A	A	B	A	B	B	A	B	B	A	B	A	B	B	B	A	A	B
cb54442	fpc2888a2	1746503	1	9134948	10881450	1131502	10266449	0.834659		A	B	B	B	A	A	B	A	A	B	B	B	B	A	B	B	B	A	B	A	B	A	A	A	B	A	B	B	A	B	B	A	B	A	B	B	B	A	A	B
cb54457	fpc2888a2	1746503	1	9134948	10881450	1145297	10280244	0.834659		A	B	B	B	A	A	B	A	A	B	B	B	B	A	B	B	B	A	B	A	B	A	A	A	B	A	B	B	A	B	B	A	B	A	B	B	B	A	A	B
cb54458	fpc2888a2	1746503	1	9134948	10881450	1145393	10280340	0.834659		A	B	B	B	A	A	B	A	A	B	B	B	B	A	B	B	B	A	B	A	B	A	A	A	B	A	B	B	A	B	B	A	B	A	B	B	B	A	A	B
cb25626	fpc2888a2	1746503	1	9134948	10881450	1683126	10818073	0.878415		A	B	B	B	A	A	B	A	A	B	B	B	B	A	B	B	B	A	B	A	B	A	A	A	B	A	B	B	B	B	B	A	B	A	B	B	B	A	A	B
cb28487	fpc2888a2	1746503	1	9134948	10881450	1714269	10849216	0.878415		A	B	B	B	A	A	B	A	A	B	B	B	B	A	B	B	B	A	B	A	B	A	A	A	B	A	B	B	B	B	B	A	B	A	B	B	B	A	A	B
cb28488	fpc2888a2	1746503	1	9134948	10881450	1714390	10849337	0.878415		A	B	B	B	A	A	B	A	A	B	B	B	B	A	B	B	B	A	B	A	B	A	A	A	B	A	B	B	B	B	B	A	B	A	B	B	B	A	A	B
cb64001	fpc4171	232404	1	10881551	11113954	231979	10881976	0.878415		A	B	B	B	A	A	B	A	A	B	B	B	B	A	B	B	B	A	B	A	B	A	A	A	B	A	B	B	B	B	B	A	B	A	B	B	B	A	A	B
cb63977	fpc4171	232404	1	10881551	11113954	190132	10923823	0.890516		A	B	B	B	A	A	B	A	A	B	B	B	B	A	B	B	B	A	B	A	B	A	A	A	B	A	B	B	B	B	B	A	B	A	B	B	B	A	A	B
cb19771	fpc2032	411836	1	11114055	11525890	375535	11150356	0.91504		A	B	B	B	A	A	B	A	A	B	B	B	B	A	B	B	B	A	B	A	B	B	A	B	B	A	B	B	B	B	B	A	B	A	B	B	B	A	A	B
cb37388	fpc2032	411836	1	11114055	11525890	297137	11228754	0.952303		A	B	B	B	A	A	B	A	A	B	B	B	B	A	B	B	B	A	B	A	B	B	A	B	B	A	B	B	B	B	B	A	B	A	B	B	B	A	A	B
cb19703	fpc2032	411836	1	11114055	11525890	297039	11228852	0.952303		A	B	B	B	A	A	B	A	A	B	B	B	B	A	B	B	B	A	B	A	B	B	A	B	B	A	B	B	B	B	B	A	B	A	B	B	B	A	A	B
cb19687	fpc2032	411836	1	11114055	11525890	209357	11316534	0.976827		A	B	B	B	A	A	B	A	A	B	B	B	B	A	B	B	B	A	B	A	B	B	A	B	B	A	B	B	B	A	B	A	B	A	B	B	B	A	A	B
cb19655	fpc2032	411836	1	11114055	11525890	61109	11464782	1.02716		A	B	B	B	A	A	B	A	A	B	B	B	B	A	B	B	B	A	B	A	B	B	A	B	B	A	B	B	A	A	B	A	B	A	B	B	B	A	A	B
cbv11284	fpc2032	411836	1	11114055	11525890	53315	11472576	1.02716		A	B	B	B	A	A	B	A	A	B	B	B	B	A	B	B	B	A	B	A	B	B	A	B	B	A	B	B	A	A	B	A	B	A	B	B	B	A	A	B
cb37290	fpc2032	411836	1	11114055	11525890	49098	11476793	1.02716		A	B	B	B	A	A	B	A	A	B	B	B	B	A	B	B	B	A	B	A	B	B	A	B	B	A	B	B	A	A	B	A	B	A	B	B	B	A	A	B
cb37279	fpc2032	411836	1	11114055	11525890	25791	11500100	1.02716		A	B	B	B	A	A	B	A	A	B	B	B	B	A	B	B	B	A	B	A	B	B	A	B	B	A	B	B	A	A	B	A	B	A	B	B	B	A	A	B
cb55599	fpc3441	287535	1	11525991	11813525	55193	11581183	1.05168		A	B	B	B	A	A	B	A	A	B	B	B	B	A	B	B	B	A	B	A	B	B	A	B	B	A	B	B	A	A	B	A	B	A	B	B	B	A	A	B
cb55610	fpc3441	287535	1	11525991	11813525	60288	11586278	1.05168		A	B	B	B	A	A	B	A	A	B	B	B	B	A	B	B	B	A	B	A	B	B	A	B	B	A	B	B	A	A	B	A	B	A	B	B	B	A	A	B
cb55611	fpc3441	287535	1	11525991	11813525	60432	11586422	1.05168		A	B	B	B	A	A	B	A	A	B	B	B	B	A	B	B	B	A	B	A	B	B	A	B	B	A	B	B	A	A	B	A	B	A	B	B	B	A	A	B
cb55612	fpc3441	287535	1	11525991	11813525	60498	11586488	1.05168		A	B	B	B	A	A	B	A	A	B	B	B	B	A	B	B	B	A	B	A	B	B	A	B	B	A	B	B	A	A	B	A	B	A	B	B	B	A	A	B
cb55695	fpc3441	287535	1	11525991	11813525	149420	11675410	1.06379		A	B	B	B	A	A	B	A	A	B	B	B	B	A	B	B	B	A	B	A	B	B	A	B	B	A	B	A	A	A	B	A	B	A	B	B	B	A	A	B
cb62188	fpc4112	115145	1	11813626	11928770	106442	11822329	1.07589		A	B	B	B	A	A	B	A	A	B	B	B	B	A	B	B	B	A	B	A	B	B	A	B	B	A	B	A	A	A	B	A	B	A	B	B	B	A	A	B
cb3139	NA_054	80101	1	11928871	12008971	9942	11938812	1.11964		A	B	B	B	A	A	B	A	A	B	B	B	B	A	B	B	A	A	B	A	B	B	A	B	B	A	B	A	A	A	B	A	B	A	B	B	B	A	A	B
cb25275	NA_054	80101	1	11928871	12008971	12685	11941555	1.11964		A	B	B	B	A	A	B	A	A	B	B	B	B	A	B	B	A	A	B	A	B	B	A	B	B	A	B	A	A	A	B	A	B	A	B	B	B	A	A	B
cb3142	NA_054	80101	1	11928871	12008971	13101	11941971	1.11964		A	B	B	B	A	A	B	A	A	B	B	B	B	A	B	B	A	A	B	A	B	B	A	B	B	A	B	A	A	A	B	A	B	A	B	B	B	A	A	B
cb4761	NA_188	37203	1	12009072	12046274	3756	12012827	1.11964		A	B	B	B	A	A	B	A	A	B	B	B	B	A	B	B	A	A	B	A	B	B	A	B	B	A	B	A	A	A	B	A	B	A	B	B	B	A	A	B
cb4770	NA_188	37203	1	12009072	12046274	3987	12013058	1.11964		A	B	B	B	A	A	B	A	A	B	B	B	B	A	B	B	A	A	B	A	B	B	A	B	B	A	B	A	A	A	B	A	B	A	B	B	B	A	A	B
cb64078	fpc4180	477377	1	12046375	12523751	28948	12075322	1.13175		A	B	B	B	A	A	B	A	A	B	B	B	B	A	B	B	A	A	B	A	B	B	A	B	B	A	B	A	A	A	B	A	B	A	B	B	B	A	A	A
cbv26864	fpc4180	477377	1	12046375	12523751	66249	12112623	1.13775		A	B	B	B	B	A	B	A	A	B	B	B	B	A	B	B	A	A	B	A	B	B	A	B	B	A	B	A	A	A	B	A	B	A	B	B	B	A	A	A
cb64120	fpc4180	477377	1	12046375	12523751	219532	12265906	1.19475		A	B	B	B	B	A	B	A	A	B	B	B	B	A	B	B	A	A	B	A	B	B	B	B	B	A	B	A	A	A	B	A	B	A	B	B	B	A	A	A
cb36822	fpc4122	499653	1	12523852	13023504	472038	12995889	1.25175		A	B	B	A	B	A	B	A	A	B	B	B	B	B	B	B	A	B	B	A	B	B	B	B	B	A	B	A	A	A	B	A	B	A	B	B	B	A	A	A
cb36823	fpc4122	499653	1	12523852	13023504	472168	12996019	1.25175		A	B	B	A	B	A	B	A	A	B	B	B	B	B	B	B	A	B	B	A	B	B	B	B	B	A	B	A	A	A	B	A	B	A	B	B	B	A	A	A
cb69435	NA_105	43921	1	13023605	13067525	38609	13062213	1.34349		A	B	B	A	B	A	B	A	A	B	B	B	B	B	B	B	B	B	B	A	A	B	B	B	B	A	B	A	A	A	B	A	A	A	B	B	A	A	A	A
cb58901	fpc4030b	483267	1	13067626	13550892	447643	13103250	1.34949		A	B	B	A	B	A	B	A	A	B	B	B	B	B	B	B	B	B	B	A	A	B	B	B	B	A	B	A	A	A	B	A	A	A	B	B	A	A	A	A
cb58891	fpc4030b	483267	1	13067626	13550892	445469	13105424	1.34949		A	B	B	A	B	A	B	A	A	B	B	B	B	B	B	B	B	B	B	A	A	B	B	B	B	A	B	A	A	A	B	A	A	A	B	B	A	A	A	A
cb58858	fpc4030b	483267	1	13067626	13550892	382814	13168079	1.38034		A	B	B	A	A	A	B	A	A	B	B	B	B	B	B	B	B	B	B	A	A	B	B	B	B	A	B	A	A	A	B	A	A	A	B	B	A	A	A	A
cb58857	fpc4030b	483267	1	13067626	13550892	382603	13168290	1.38034		A	B	B	A	A	A	B	A	A	B	B	B	B	B	B	B	B	B	B	A	A	B	B	B	B	A	B	A	A	A	B	A	A	A	B	B	A	A	A	A
cbv20005	fpc4030b	483267	1	13067626	13550892	286181	13264712	1.4441		A	B	B	A	A	A	B	A	A	B	B	A	B	B	B	B	B	B	A	A	A	B	B	B	B	A	B	A	A	A	B	A	A	A	B	B	A	A	A	A
cb57857	fpc4022	157656	1	13550993	13708648	55326	13606318	1.54309		A	B	B	A	A	A	B	A	A	B	B	A	B	B	B	B	B	B	A	A	A	A	B	B	B	A	B	A	A	A	B	B	A	A	B	B	B	A	A	A
cb57858	fpc4022	157656	1	13550993	13708648	55395	13606387	1.54309		A	B	B	A	A	A	B	A	A	B	B	A	B	B	B	B	B	B	A	A	A	A	B	B	B	A	B	A	A	A	B	B	A	A	B	B	B	A	A	A
cb57866	fpc4022	157656	1	13550993	13708648	56777	13607769	1.54309		A	B	B	A	A	A	B	A	A	B	B	A	B	B	B	B	B	B	A	A	A	A	B	B	B	A	B	A	A	A	B	B	A	A	B	B	B	A	A	A
cb57890	fpc4022	157656	1	13550993	13708648	110731	13661723	1.54309		A	B	B	A	A	A	B	A	A	B	B	A	B	B	B	B	B	B	A	A	A	A	B	B	B	A	B	A	A	A	B	B	A	A	B	B	B	A	A	A
cb44738	fpc0078	158429	1	13708749	13867177	45348	13754096	1.59342		A	B	B	A	A	A	B	A	A	B	B	A	B	B	B	B	B	B	A	A	A	A	B	B	B	A	B	A	A	A	B	B	A	A	B	B	B	A	A	A
cb23738	fpc1402b	727881	1	13867278	14595158	63666	13930943	1.62427		A	B	B	A	A	A	B	A	A	B	B	A	B	B	B	B	B	B	A	A	A	A	B	B	B	A	B	A	A	B	B	B	A	A	B	B	B	A	A	A
cb23809	fpc1402b	727881	1	13867278	14595158	300673	14167950	1.66803		A	B	B	A	A	A	B	A	A	B	B	A	B	B	B	B	B	B	A	A	A	A	B	A	B	A	B	A	A	B	B	B	A	A	B	B	B	A	B	A
cbv25999	fpc4140	651440	1	14595259	15246698	125276	14720534	1.69888		A	B	B	A	A	A	B	A	A	B	B	A	B	B	B	B	B	B	A	A	A	A	B	A	B	A	B	A	A	B	B	B	A	A	B	B	B	A	B	A
cb23928	fpc4140	651440	1	14595259	15246698	138168	14733426	1.69888		A	B	B	A	A	A	B	A	A	B	B	A	B	B	B	B	B	B	A	A	A	A	B	A	B	A	B	A	A	B	B	B	A	A	B	B	B	A	B	A
cb690	fpc4140	651440	1	14595259	15246698	164795	14760053	1.69888		A	B	B	A	A	A	B	A	A	B	B	A	B	B	B	B	B	B	A	A	A	A	B	A	B	A	B	A	A	B	B	B	A	A	B	B	B	A	B	A
cb788	fpc4140	651440	1	14595259	15246698	313986	14909244	1.69888		A	B	B	A	A	A	B	A	A	B	B	A	B	B	B	B	B	B	A	A	A	A	B	A	B	A	B	A	A	B	B	B	A	A	B	B	B	A	B	A
cb987	fpc4140	651440	1	14595259	15246698	611738	15206996	1.71715		A	B	B	A	A	A	B	A	B	B	B	A	B	B	B	B	B	B	A	A	A	A	B	A	B	A	B	A	A	B	B	B	A	A	B	B	B	A	B	A
cb49454	fpc2090	209181	1	15246799	15455979	10064	15256862	1.71715		A	B	B	A	A	A	B	A	B	B	B	A	B	B	B	B	B	B	A	A	A	A	B	A	B	A	B	A	A	B	B	B	A	A	B	B	B	A	B	A
cb49463	fpc2090	209181	1	15246799	15455979	22415	15269213	1.71715		A	B	B	A	A	A	B	A	B	B	B	A	B	B	B	B	B	B	A	A	A	A	B	A	B	A	B	A	A	B	B	B	A	A	B	B	B	A	B	A
cb49475	fpc2090	209181	1	15246799	15455979	71091	15317889	1.71715		A	B	B	A	A	A	B	A	B	B	B	A	B	B	B	B	B	B	A	A	A	A	B	A	B	A	B	A	A	B	B	B	A	A	B	B	B	A	B	A
cb49478	fpc2090	209181	1	15246799	15455979	74488	15321286	1.71715		A	B	B	A	A	A	B	A	B	B	B	A	B	B	B	B	B	B	A	A	A	A	B	A	B	A	B	A	A	B	B	B	A	A	B	B	B	A	B	A
cb49482	fpc2090	209181	1	15246799	15455979	103288	15350086	1.71715		A	B	B	A	A	A	B	A	B	B	B	A	B	B	B	B	B	B	A	A	A	A	B	A	B	A	B	A	A	B	B	B	A	A	B	B	B	A	B	A
cb49483	fpc2090	209181	1	15246799	15455979	103609	15350407	1.71715		A	B	B	A	A	A	B	A	B	B	B	A	B	B	B	B	B	B	A	A	A	A	B	A	B	A	B	A	A	B	B	B	A	A	B	B	B	A	B	A
cbv11581	fpc2090	209181	1	15246799	15455979	120008	15366806	1.71715		A	B	B	A	A	A	B	A	B	B	B	A	B	B	B	B	B	B	A	A	A	A	B	A	B	A	B	A	A	B	B	B	A	A	B	B	B	A	B	A
cb49494	fpc2090	209181	1	15246799	15455979	153570	15400368	1.71715		A	B	B	A	A	A	B	A	B	B	B	A	B	B	B	B	B	B	A	A	A	A	B	A	B	A	B	A	A	B	B	B	A	A	B	B	B	A	B	A
cb49495	fpc2090	209181	1	15246799	15455979	153656	15400454	1.71715		A	B	B	A	A	A	B	A	B	B	B	A	B	B	B	B	B	B	A	A	A	A	B	A	B	A	B	A	A	B	B	B	A	A	B	B	B	A	B	A
cb41559	fpc0022b	1237826	2	1	1237826	1145877	91950	0		A	B	B	B	A	A	B	A	A	B	A	A	B	A	A	B	B	B	B	A	B	A	A	A	B	B	A	A	B	A	B	B	A	B	B	B	B	B	B	B
cb41555	fpc0022b	1237826	2	1	1237826	1145664	92163	0		A	B	B	B	A	A	B	A	A	B	A	A	B	A	A	B	B	B	B	A	B	A	A	A	B	B	A	A	B	A	B	B	A	B	B	B	B	B	B	B
cb41554	fpc0022b	1237826	2	1	1237826	1145534	92293	0		A	B	B	B	A	A	B	A	A	B	A	A	B	A	A	B	B	B	B	A	B	A	A	A	B	B	A	A	B	A	B	B	A	B	B	B	B	B	B	B
cb41422	fpc0022b	1237826	2	1	1237826	866247	371580	0.006004		A	B	B	B	A	A	B	A	A	B	A	A	B	A	A	B	B	B	B	A	B	B	A	A	B	B	A	A	B	A	B	B	A	B	B	B	B	B	B	B
cb22786	fpc0022b	1237826	2	1	1237826	791955	445872	0.006004		A	B	B	B	A	A	B	A	A	B	A	A	B	A	A	B	B	B	B	A	B	B	A	A	B	B	A	A	B	A	B	B	A	B	B	B	B	B	B	B
cb39492	fpc0022b	1237826	2	1	1237826	712330	525497	0.012008		A	B	B	B	A	A	B	A	A	B	A	A	B	A	A	B	B	B	B	A	B	B	A	A	B	B	A	A	B	A	B	B	A	B	B	B	B	B	B	B
cb39489	fpc0022b	1237826	2	1	1237826	712160	525667	0.012008		A	B	B	B	A	A	B	A	A	B	A	A	B	A	A	B	B	B	B	A	B	B	A	A	B	B	A	A	B	A	B	B	A	B	B	B	B	B	B	B
cb41334	fpc0022b	1237826	2	1	1237826	595282	642545	0.018012		A	B	B	B	A	A	B	A	A	B	A	A	B	A	A	B	B	B	B	A	B	B	A	A	B	B	A	A	B	A	B	B	A	B	B	B	B	B	B	B
cb41317	fpc0022b	1237826	2	1	1237826	593439	644388	0.018012		A	B	B	B	A	A	B	A	A	B	A	A	B	A	A	B	B	B	B	A	B	B	A	A	B	B	A	A	B	A	B	B	A	B	B	B	B	B	B	B
cb18765	fpc4168	190941	2	1237927	1428867	25432	1263358	0.124347		A	B	B	B	A	A	B	A	A	B	A	A	B	A	A	B	B	B	B	A	B	B	A	A	B	B	A	A	B	A	B	B	A	A	B	B	B	B	B	B
cbv26680	fpc4168	190941	2	1237927	1428867	63394	1301320	0.124347		A	B	B	B	A	A	B	A	A	B	A	A	B	A	A	B	B	B	B	A	B	B	A	A	B	B	A	A	B	A	B	B	A	A	B	B	B	B	B	B
cb36647	fpc4168	190941	2	1237927	1428867	71804	1309730	0.124347		A	B	B	B	A	A	B	A	A	B	A	A	B	A	A	B	B	B	B	A	B	B	A	A	B	B	A	A	B	A	B	B	A	A	B	B	B	B	B	B
cb36648	fpc4168	190941	2	1237927	1428867	71897	1309823	0.124347		A	B	B	B	A	A	B	A	A	B	A	A	B	A	A	B	B	B	B	A	B	B	A	A	B	B	A	A	B	A	B	B	A	A	B	B	B	B	B	B
cb62203	fpc4114	139288	2	1428968	1568255	72706	1501673	0.130351		A	B	B	B	A	A	B	A	A	B	A	A	B	A	A	B	B	B	B	A	B	B	A	A	B	B	A	A	B	A	B	B	A	A	B	B	B	B	B	B
cb61868	fpc4087	381860	2	1568356	1950215	99028	1667383	0.142452		A	B	B	B	A	A	B	A	A	B	A	A	A	A	A	B	B	B	B	A	B	B	A	A	B	B	A	A	B	A	B	B	A	A	B	B	B	B	B	B
cb61869	fpc4087	381860	2	1568356	1950215	99090	1667445	0.142452		A	B	B	B	A	A	B	A	A	B	A	A	A	A	A	B	B	B	B	A	B	B	A	A	B	B	A	A	B	A	B	B	A	A	B	B	B	B	B	B
cb61870	fpc4087	381860	2	1568356	1950215	99168	1667523	0.142452		A	B	B	B	A	A	B	A	A	B	A	A	A	A	A	B	B	B	B	A	B	B	A	A	B	B	A	A	B	A	B	B	A	A	B	B	B	B	B	B
cb70341	NA_249	8807	2	1950316	1959122	7533	1957848	0.166976		A	B	B	B	A	A	B	A	A	B	A	A	A	A	A	B	B	B	B	A	B	B	A	A	B	B	A	A	B	A	B	B	A	A	B	B	B	B	B	B
cb16369	NA_069	34969	2	1959223	1994191	9677	1968899	0.166976		A	B	B	B	A	A	B	A	A	B	A	A	A	A	A	B	B	B	B	A	B	B	A	A	B	B	A	A	B	A	B	B	A	A	B	B	B	B	B	B
cb16372	NA_069	34969	2	1959223	1994191	24941	1984163	0.179077		A	B	B	B	A	A	B	A	A	B	A	A	A	A	A	B	B	B	B	A	B	B	A	A	B	B	A	A	B	A	B	B	A	A	B	B	B	B	B	B
cb16378	NA_069	34969	2	1959223	1994191	27038	1986260	0.179077		A	B	B	B	A	A	B	A	A	B	A	A	A	A	A	B	B	B	B	A	B	B	A	A	B	B	A	A	B	A	B	B	A	A	B	B	B	B	B	B
cb16375	NA_069	34969	2	1959223	1994191	27305	1986527	0.179077		A	B	B	B	A	A	B	A	A	B	A	A	A	A	A	B	B	B	B	A	B	B	A	A	B	B	A	A	B	A	B	B	A	A	B	B	B	B	B	B
cb66334	fpc4292b	230665	2	1994292	2224956	120551	2104406	0.203601		A	B	B	B	A	A	B	A	A	B	A	A	A	A	A	B	B	B	B	A	B	B	A	A	B	B	A	A	B	A	B	B	A	A	B	B	B	B	B	B
cb44149	fpc0071a	293439	2	2225057	2518495	9037	2234093	0.247357		A	B	B	B	A	A	B	A	A	B	A	A	A	A	A	B	B	B	B	A	B	B	A	A	B	B	A	A	B	A	B	B	A	A	B	B	B	B	B	B
cb44156	fpc0071a	293439	2	2225057	2518495	9272	2234328	0.247357		A	B	B	B	A	A	B	A	A	B	A	A	A	A	A	B	B	B	B	A	B	B	A	A	B	B	A	A	B	A	B	B	A	A	B	B	B	B	B	B
cb44178	fpc0071a	293439	2	2225057	2518495	27128	2252184	0.265631		A	B	B	B	A	A	B	A	A	B	A	A	A	A	A	B	B	B	B	A	B	B	A	A	B	B	A	A	B	A	B	B	A	A	B	B	B	B	B	B
cb55400	fpc3052a	805626	2	2518596	3324221	725485	2598737	0.322632		A	B	B	B	A	A	B	A	A	A	A	A	A	A	B	B	B	A	B	A	B	B	A	A	B	B	A	A	B	A	B	B	A	A	B	B	B	B	B	B
cb55366	fpc3052a	805626	2	2518596	3324221	651780	2672442	0.340906		A	B	B	B	A	A	B	A	A	A	A	A	A	A	B	B	B	A	B	A	B	B	A	A	B	B	A	A	B	A	B	B	A	A	B	B	B	B	B	B
cb55364	fpc3052a	805626	2	2518596	3324221	651648	2672574	0.340906		A	B	B	B	A	A	B	A	A	A	A	A	A	A	B	B	B	A	B	A	B	B	A	A	B	B	A	A	B	A	B	B	A	A	B	B	B	B	B	B
cb55256	fpc3052a	805626	2	2518596	3324221	378650	2945572	0.371759		A	B	B	B	A	A	B	A	A	A	A	A	A	A	B	B	B	A	B	A	B	B	A	A	B	B	A	A	B	A	B	B	A	A	B	B	B	B	B	B
cb55205	fpc3052a	805626	2	2518596	3324221	292886	3031336	0.402612		A	B	B	B	A	B	B	A	A	A	A	A	A	A	B	B	B	A	B	A	B	B	B	A	B	B	A	A	B	A	B	B	A	A	B	B	B	B	B	B
cb55201	fpc3052a	805626	2	2518596	3324221	270206	3054016	0.408615		A	B	B	B	A	B	B	A	A	A	A	A	A	A	B	B	B	A	B	A	B	B	B	A	B	B	A	A	B	A	B	B	A	A	B	B	B	B	B	B
cb55197	fpc3052a	805626	2	2518596	3324221	269928	3054294	0.408615		A	B	B	B	A	B	B	A	A	A	A	A	A	A	B	B	B	A	B	A	B	B	B	A	B	B	A	A	B	A	B	B	A	A	B	B	B	B	B	B
cbv16403	fpc3052a	805626	2	2518596	3324221	86564	3237658	0.426889		A	B	B	B	A	B	B	A	A	A	A	A	A	A	B	B	B	A	B	A	B	B	B	A	B	B	A	A	B	A	B	B	A	A	B	B	B	B	B	B
cb55101	fpc3052a	805626	2	2518596	3324221	62908	3261314	0.432893		A	B	B	B	A	B	B	A	A	A	A	A	A	A	B	B	B	A	B	A	B	B	B	A	B	B	A	A	B	A	B	B	A	A	B	B	B	B	B	B
cb13018	fpc0011c	664223	2	3324322	3988544	651330	3337215	0.438897		A	B	B	B	A	B	B	A	A	A	A	A	A	A	B	B	B	A	B	A	B	B	B	A	B	B	A	A	B	A	B	B	A	A	B	B	B	A	B	B
cb13016	fpc0011c	664223	2	3324322	3988544	651006	3337539	0.438897		A	B	B	B	A	B	B	A	A	A	A	A	A	A	B	B	B	A	B	A	B	B	B	A	B	B	A	A	B	A	B	B	A	A	B	B	B	A	B	B
cb41016	fpc0011c	664223	2	3324322	3988544	362654	3625891	0.46975		A	B	B	B	A	B	B	A	A	A	A	A	A	A	B	B	B	A	B	A	B	B	B	B	B	B	A	B	B	B	B	B	A	A	B	B	B	A	B	B
cb6450	fpc0011a	335439	2	3988645	4324083	2943	3991587	0.513506		A	B	B	B	A	B	B	A	A	A	B	A	A	A	B	B	B	A	B	A	B	B	B	B	B	B	B	B	B	B	B	B	A	A	B	B	B	A	B	B
cb6471	fpc0011a	335439	2	3988645	4324083	108561	4097205	0.513506		A	B	B	B	A	B	B	A	A	A	B	A	A	A	B	B	B	A	B	A	B	B	B	B	B	B	B	B	B	B	B	B	A	A	B	B	B	A	B	B
cb51910	fpc2441	432639	2	4324184	4756822	54044	4378227	0.53803		A	B	B	B	A	B	B	A	A	A	B	A	A	A	B	B	B	A	B	A	B	B	B	A	B	B	B	B	B	B	B	B	A	A	B	B	B	A	B	B
cb3372	fpc0072a	445867	2	4756923	5202789	47271	4804193	0.550131		A	B	B	B	A	B	B	A	A	A	B	A	A	A	B	B	B	A	B	A	B	B	B	A	B	B	B	B	B	A	B	B	A	A	B	B	B	A	B	B
cb3404	fpc0072a	445867	2	4756923	5202789	266177	5023099	0.562233		A	B	B	B	A	B	B	A	A	A	B	A	A	A	B	B	B	A	B	A	B	B	B	A	B	B	B	B	B	A	B	B	A	A	B	B	B	A	B	B
cb3415	fpc0072a	445867	2	4756923	5202789	334675	5091597	0.562233		A	B	B	B	A	B	B	A	A	A	B	A	A	A	B	B	B	A	B	A	B	B	B	A	B	B	B	B	B	A	B	B	A	A	B	B	B	A	B	B
cb25476	fpc0072a	445867	2	4756923	5202789	363772	5120694	0.562233		A	B	B	B	A	B	B	A	A	A	B	A	A	A	B	B	B	A	B	A	B	B	B	A	B	B	B	B	B	A	B	B	A	A	B	B	B	A	B	B
cb25477	fpc0072a	445867	2	4756923	5202789	363859	5120781	0.562233		A	B	B	B	A	B	B	A	A	A	B	A	A	A	B	B	B	A	B	A	B	B	B	A	B	B	B	B	B	A	B	B	A	A	B	B	B	A	B	B
cb16739	fpc2454c	105468	2	5202890	5308357	38539	5269819	0.586756		A	B	B	B	A	B	B	A	A	A	B	A	A	A	B	B	B	A	B	A	B	B	B	A	A	B	B	B	B	A	B	B	A	A	B	B	B	A	B	B
cb16720	fpc2454c	105468	2	5202890	5308357	4420	5303938	0.59276		A	B	B	B	A	B	B	A	A	A	B	A	A	A	B	B	B	A	B	A	B	B	B	A	A	B	B	B	B	A	B	B	A	A	B	B	B	A	B	B
cbv13858	fpc2454a2	421377	2	5308458	5729834	53283	5361740	0.598764		A	B	B	B	A	B	B	A	A	A	B	A	A	A	B	B	B	A	B	A	B	B	B	A	A	B	B	B	B	A	B	B	A	A	B	B	B	A	B	B
cb52181	fpc2454a2	421377	2	5308458	5729834	295194	5603651	0.617038		A	B	B	B	A	B	B	A	A	A	B	A	B	A	B	B	B	A	B	A	B	B	B	A	A	B	B	B	B	A	B	B	A	A	B	B	B	A	B	B
cb4596	NA_214	19256	2	5729935	5749190	5083	5735017	0.635312		A	B	B	B	A	B	B	A	A	A	B	A	B	A	B	B	B	A	B	A	B	B	A	A	A	B	B	B	B	A	B	A	A	A	B	B	B	A	B	B
cb4597	NA_214	19256	2	5729935	5749190	6584	5736518	0.635312		A	B	B	B	A	B	B	A	A	A	B	A	B	A	B	B	B	A	B	A	B	B	A	A	A	B	B	B	B	A	B	A	A	A	B	B	B	A	B	B
cb54826	fpc2969	399212	2	5749291	6148502	57243	5806533	0.653586		A	B	B	B	A	B	B	A	A	A	B	A	B	A	B	B	B	A	B	A	B	B	A	A	A	B	B	B	B	A	B	A	A	A	B	B	B	A	B	B
cb54827	fpc2969	399212	2	5749291	6148502	57413	5806703	0.653586		A	B	B	B	A	B	B	A	A	A	B	A	B	A	B	B	B	A	B	A	B	B	A	A	A	B	B	B	B	A	B	A	A	A	B	B	B	A	B	B
cb54828	fpc2969	399212	2	5749291	6148502	57490	5806780	0.653586		A	B	B	B	A	B	B	A	A	A	B	A	B	A	B	B	B	A	B	A	B	B	A	A	A	B	B	B	B	A	B	A	A	A	B	B	B	A	B	B
cb54831	fpc2969	399212	2	5749291	6148502	62329	5811619	0.653586		A	B	B	B	A	B	B	A	A	A	B	A	B	A	B	B	B	A	B	A	B	B	A	A	A	B	B	B	B	A	B	A	A	A	B	B	B	A	B	B
cb4152	fpc2969	399212	2	5749291	6148502	82386	5831676	0.653586		A	B	B	B	A	B	B	A	A	A	B	A	B	A	B	B	B	A	B	A	B	B	A	A	A	B	B	B	B	A	B	A	A	A	B	B	B	A	B	B
cb25949	fpc2969	399212	2	5749291	6148502	122360	5871650	0.653586		A	B	B	B	A	B	B	A	A	A	B	A	B	A	B	B	B	A	B	A	B	B	A	A	A	B	B	B	B	A	B	A	A	A	B	B	B	A	B	B
cb4210	fpc2969	399212	2	5749291	6148502	359408	6108698	0.65959		A	B	B	B	B	B	B	A	A	A	B	A	B	A	B	B	B	A	B	A	B	B	A	A	A	B	B	B	B	A	B	A	A	A	B	B	B	A	B	B
cb23122	fpc2888c	450283	2	6148603	6598885	448405	6150481	0.65959		A	B	B	B	B	B	B	A	A	A	B	A	B	A	B	B	B	A	B	A	B	B	A	A	A	B	B	B	B	A	B	A	A	A	B	B	B	A	B	B
cb23118	fpc2888c	450283	2	6148603	6598885	401977	6196909	0.665594		A	B	B	B	B	B	B	A	A	A	B	A	B	A	B	B	B	A	B	A	B	B	A	A	A	B	B	B	B	A	B	A	A	A	B	B	B	A	B	B
cb39593	fpc2888c	450283	2	6148603	6598885	271746	6327140	0.671598		A	B	B	B	B	B	B	A	A	A	B	A	B	A	B	B	B	A	B	A	B	B	A	A	A	B	B	B	A	A	B	A	A	A	B	B	B	A	B	B
cb22932	fpc2888c	450283	2	6148603	6598885	95402	6503484	0.677602		A	B	B	B	B	B	B	A	A	A	B	A	B	A	B	B	B	A	B	A	B	B	A	A	A	B	B	B	A	A	B	B	A	A	B	B	B	A	B	B
cb22927	fpc2888c	450283	2	6148603	6598885	92662	6506224	0.677602		A	B	B	B	B	B	B	A	A	A	B	A	B	A	B	B	B	A	B	A	B	B	A	A	A	B	B	B	A	A	B	B	A	A	B	B	B	A	B	B
cb22848	fpc2888c	450283	2	6148603	6598885	73792	6525094	0.677602		A	B	B	B	B	B	B	A	A	A	B	A	B	A	B	B	B	A	B	A	B	B	A	A	A	B	B	B	A	A	B	B	A	A	B	B	B	A	B	B
cbv15918	fpc2888c	450283	2	6148603	6598885	57543	6541343	0.677602		A	B	B	B	B	B	B	A	A	A	B	A	B	A	B	B	B	A	B	A	B	B	A	A	A	B	B	B	A	A	B	B	A	A	B	B	B	A	B	B
cb43543	fpc0058	4206397	2	6598986	10805382	3280721	7524662	0.714864		A	B	B	B	B	B	B	A	A	A	B	B	B	A	B	A	B	A	B	A	B	B	A	A	A	B	B	B	A	A	B	B	A	A	B	B	B	A	B	B
cb43460	fpc0058	4206397	2	6598986	10805382	2835827	7969556	0.720868		A	B	B	B	B	B	B	A	A	A	B	B	B	A	B	A	B	A	B	A	B	B	A	A	A	B	B	B	A	A	B	B	A	A	B	B	B	A	B	B
cb43451	fpc0058	4206397	2	6598986	10805382	2833107	7972276	0.720868		A	B	B	B	B	B	B	A	A	A	B	B	B	A	B	A	B	A	B	A	B	B	A	A	A	B	B	B	A	A	B	B	A	A	B	B	B	A	B	B
cb43432	fpc0058	4206397	2	6598986	10805382	2738096	8067287	0.73297		A	B	B	B	B	B	B	A	A	A	B	B	B	A	B	A	B	A	B	A	B	B	A	A	A	B	B	B	A	A	B	B	A	A	B	B	B	A	B	B
cb43357	fpc0058	4206397	2	6598986	10805382	2451568	8353815	0.738974		A	B	B	B	B	B	B	A	A	A	B	B	B	A	B	A	B	A	B	A	B	B	A	A	A	B	B	B	A	A	B	B	A	A	B	B	B	A	B	B
cb43343	fpc0058	4206397	2	6598986	10805382	2435271	8370112	0.738974		A	B	B	B	B	B	B	A	A	A	B	B	B	A	B	A	B	A	B	A	B	B	A	A	A	B	B	B	A	A	B	B	A	A	B	B	B	A	B	B
cb43335	fpc0058	4206397	2	6598986	10805382	2388613	8416770	0.738974		A	B	B	B	B	B	B	A	A	A	B	B	B	A	B	A	B	A	B	A	B	B	A	A	A	B	B	B	A	A	B	B	A	A	B	B	B	A	B	B
cb492	fpc0058	4206397	2	6598986	10805382	2164477	8640906	0.738974		A	B	B	B	B	B	B	A	A	A	B	B	B	A	B	A	B	A	B	A	B	B	A	A	A	B	B	B	A	A	B	B	A	A	B	B	B	A	B	B
cb458	fpc0058	4206397	2	6598986	10805382	2085880	8719503	0.738974		A	B	B	B	B	B	B	A	A	A	B	B	B	A	B	A	B	A	B	A	B	B	A	A	A	B	B	B	A	A	B	B	A	A	B	B	B	A	B	B
cb43177	fpc0058	4206397	2	6598986	10805382	1780875	9024508	0.751075		A	B	B	B	B	B	B	A	A	A	B	B	B	A	B	A	B	A	B	A	B	B	A	A	A	B	B	B	A	A	B	B	A	B	B	B	B	A	B	B
cb43080	fpc0058	4206397	2	6598986	10805382	1428256	9377127	0.751075		A	B	B	B	B	B	B	A	A	A	B	B	B	A	B	A	B	A	B	A	B	B	A	A	A	B	B	B	A	A	B	B	A	B	B	B	B	A	B	B
cb42929	fpc0058	4206397	2	6598986	10805382	896424	9908959	0.775599		A	B	B	B	B	B	B	A	A	A	B	B	B	A	B	A	B	A	B	A	B	B	B	A	A	B	B	B	A	A	B	B	A	B	B	A	B	A	B	B
cb42885	fpc0058	4206397	2	6598986	10805382	650831	10154552	0.775599		A	B	B	B	B	B	B	A	A	A	B	B	B	A	B	A	B	A	B	A	B	B	B	A	A	B	B	B	A	A	B	B	A	B	B	A	B	A	B	B
cb42884	fpc0058	4206397	2	6598986	10805382	638248	10167135	0.775599		A	B	B	B	B	B	B	A	A	A	B	B	B	A	B	A	B	A	B	A	B	B	B	A	A	B	B	B	A	A	B	B	A	B	B	A	B	A	B	B
cb42766	fpc0058	4206397	2	6598986	10805382	326080	10479303	0.7877		A	B	B	A	B	B	B	A	A	A	B	B	B	A	B	A	B	A	B	A	B	B	B	A	A	B	B	B	A	A	B	B	A	B	B	A	B	A	B	B
cb42696	fpc0058	4206397	2	6598986	10805382	28020	10777363	0.793704		A	B	B	A	B	B	B	A	A	A	B	B	B	A	B	A	B	A	B	A	B	B	B	A	A	B	B	B	A	A	B	B	A	B	B	A	B	A	B	B
cb3563	fpc4206a	368405	2	10805483	11173887	11103	10816585	0.805805		A	B	B	A	B	B	B	A	A	A	B	B	B	A	B	A	B	A	B	A	B	B	B	A	A	B	B	B	A	A	B	B	A	B	B	A	B	A	B	B
cbv27224	fpc4206a	368405	2	10805483	11173887	84586	10890068	0.811809		A	B	B	A	B	B	B	A	A	A	B	B	B	A	B	A	B	A	B	A	B	B	B	A	A	B	B	B	A	A	B	B	A	B	B	A	B	A	B	B
cb3565	fpc4206a	368405	2	10805483	11173887	196513	11001995	0.817813		A	B	B	A	B	B	B	A	A	A	B	B	B	A	B	A	B	A	B	A	B	B	B	A	A	B	B	B	A	A	B	B	A	B	B	A	B	A	B	B
cb3564	fpc4206a	368405	2	10805483	11173887	196876	11002358	0.817813		A	B	B	A	B	B	B	A	A	A	B	B	B	A	B	A	B	A	B	A	B	B	B	A	A	B	B	B	A	A	B	B	A	B	B	A	B	A	B	B
cb25655	fpc4206a	368405	2	10805483	11173887	284422	11089904	0.829914		A	B	B	A	B	B	B	A	A	A	B	B	B	A	B	A	B	A	B	A	B	B	B	A	A	B	B	B	A	A	B	B	A	B	B	A	B	A	B	B
cb3574	fpc4206a	368405	2	10805483	11173887	317130	11122612	0.829914		A	B	B	A	B	B	B	A	A	A	B	B	B	A	B	A	B	A	B	A	B	B	B	A	A	B	B	B	A	A	B	B	A	B	B	A	B	A	B	B
cb64479	fpc4206c	1260790	2	11173988	12434777	5700	11179687	0.835918		A	B	B	A	B	B	B	A	A	A	B	B	B	A	B	A	B	A	B	A	B	B	B	A	A	B	B	B	A	A	B	B	A	B	B	A	B	A	B	B
cb22661	fpc4206c	1260790	2	11173988	12434777	1140164	12314151	0.89292		A	B	B	A	B	A	B	A	A	A	B	B	B	A	B	A	B	B	B	A	B	A	B	A	A	B	B	B	A	A	B	B	A	B	B	A	B	A	B	B
cb35297	NA_300	4825	2	12434878	12439702	2302	12437179	0.949921		A	B	B	A	B	B	B	A	A	A	B	B	B	A	B	A	B	A	A	B	B	A	B	A	A	B	B	B	A	A	B	B	A	B	B	A	B	A	B	B
cb39869	fpc4131	670021	2	12439803	13109823	643634	12466190	1.07129		A	B	B	A	B	B	A	A	A	A	B	B	B	A	B	A	B	A	A	B	B	A	B	A	A	B	B	B	A	A	B	B	B	B	B	A	B	A	B	B
cb5574	fpc4131	670021	2	12439803	13109823	223981	12885843	1.07129		A	B	B	A	B	B	A	A	A	A	B	B	B	A	B	A	B	A	A	B	B	A	B	A	A	B	B	B	A	A	B	B	B	B	B	A	B	A	B	B
cb27372	fpc4131	670021	2	12439803	13109823	68880	13040944	1.0834		A	B	B	A	B	B	A	A	A	A	B	B	B	A	B	A	B	A	A	B	B	A	B	A	A	B	B	B	A	A	B	B	B	B	B	B	B	A	B	B
cb26599	fpc0072b	110225	2	13109924	13220148	54953	13164876	1.10167		A	B	B	A	B	B	A	A	A	A	B	B	A	A	B	A	B	A	A	B	B	A	B	A	A	B	B	B	A	A	B	B	B	B	B	B	B	A	B	B
cb26600	fpc0072b	110225	2	13109924	13220148	55020	13164943	1.10167		A	B	B	A	B	B	A	A	A	A	B	B	A	A	B	A	B	A	A	B	B	A	B	A	A	B	B	B	A	A	B	B	B	B	B	B	B	A	B	B
cb19271	fpc4071	145932	2	13220249	13366180	79427	13286754	1.13893		A	B	B	A	B	B	A	A	A	A	B	B	A	A	B	A	B	A	A	B	B	A	B	A	A	B	B	A	A	A	B	B	B	B	B	B	A	A	B	B
cb36929	fpc4071	145932	2	13220249	13366180	29946	13336235	1.16345		A	B	B	A	B	B	A	A	A	A	B	B	A	A	B	A	B	A	A	B	B	A	B	A	A	B	B	A	A	A	B	B	B	B	B	B	A	A	B	B
cb36925	fpc4071	145932	2	13220249	13366180	29746	13336435	1.16345		A	B	B	A	B	B	A	A	A	A	B	B	A	A	B	A	B	A	A	B	B	A	B	A	A	B	B	A	A	A	B	B	B	B	B	B	A	A	B	B
cb61255	fpc4071	145932	2	13220249	13366180	23514	13342667	1.16345		A	B	B	A	B	B	A	A	A	A	B	B	A	A	B	A	B	A	A	B	B	A	B	A	A	B	B	A	A	A	B	B	B	B	B	B	A	A	B	B
cb19222	fpc4071	145932	2	13220249	13366180	21098	13345083	1.16946		A	B	B	A	B	B	A	A	A	A	B	B	A	A	B	A	B	A	A	B	B	A	B	A	A	B	B	A	A	A	B	B	B	B	B	B	A	A	B	B
cb19184	fpc4071	145932	2	13220249	13366180	20821	13345360	1.16946		A	B	B	A	B	B	A	A	A	A	B	B	A	A	B	A	B	A	A	B	B	A	B	A	A	B	B	A	A	A	B	B	B	B	B	B	A	A	B	B
cb65355	fpc4243	368778	2	13366281	13735058	28402	13394682	1.18156		A	B	B	A	B	B	A	A	A	A	B	B	A	A	B	A	B	A	A	B	B	A	B	A	A	B	B	A	A	A	B	B	B	B	B	B	A	A	B	B
cb65359	fpc4243	368778	2	13366281	13735058	29575	13395855	1.18156		A	B	B	A	B	B	A	A	A	A	B	B	A	A	B	A	B	A	A	B	B	A	B	A	A	B	B	A	A	A	B	B	B	B	B	B	A	A	B	B
cb65376	fpc4243	368778	2	13366281	13735058	31996	13398276	1.18156		A	B	B	A	B	B	A	A	A	A	B	B	A	A	B	A	B	A	A	B	B	A	B	A	A	B	B	A	A	A	B	B	B	B	B	B	A	A	B	B
cb48321	fpc1402a	461738	2	13735159	14196896	528	13735686	1.2319		A	B	B	A	B	B	A	A	A	A	B	B	A	A	B	A	B	A	A	B	B	A	B	A	A	B	B	A	A	A	B	B	B	B	B	B	A	A	B	B
cb4574	fpc1402a	461738	2	13735159	14196896	76410	13811568	1.26275		A	B	B	A	B	B	A	A	B	A	B	A	A	A	B	A	B	B	A	B	B	A	B	A	A	B	B	A	A	A	B	B	B	B	A	B	A	A	B	B
cb26368	fpc1402a	461738	2	13735159	14196896	84742	13819900	1.26275		A	B	B	A	B	B	A	A	B	A	B	A	A	A	B	A	B	B	A	B	B	A	B	A	A	B	B	A	A	A	B	B	B	B	A	B	A	A	B	B
cb26378	fpc1402a	461738	2	13735159	14196896	148288	13883446	1.28102		A	B	B	A	B	B	A	A	B	A	B	A	A	A	B	A	B	B	A	B	B	A	B	A	A	B	B	A	A	A	B	B	B	B	A	B	A	A	B	B
cb26383	fpc1402a	461738	2	13735159	14196896	154883	13890041	1.28703		A	B	B	A	B	B	A	A	B	A	B	A	A	A	B	A	B	B	A	B	B	A	B	A	A	B	B	A	A	A	B	B	B	B	A	B	A	A	B	B
cbv12985	fpc2260b	246767	2	14196997	14443763	156425	14287339	1.39336		A	B	B	A	B	B	A	A	B	A	B	A	A	A	B	A	B	B	A	B	B	A	B	A	A	B	B	A	A	A	B	B	B	A	A	B	A	B	B	B
cb37209	fpc2260b	246767	2	14196997	14443763	53633	14390131	1.40546		A	B	B	A	B	B	A	A	B	A	B	A	A	A	B	A	B	B	A	B	B	A	B	A	A	B	B	A	A	A	B	B	B	A	A	B	A	B	B	B
cb37206	fpc2260b	246767	2	14196997	14443763	53532	14390232	1.40546		A	B	B	A	B	B	A	A	B	A	B	A	A	A	B	A	B	B	A	B	B	A	B	A	A	B	B	A	A	A	B	B	B	A	A	B	A	B	B	B
cb66101	fpc4283	81759	2	14443864	14525622	34669	14490954	1.43632		A	B	B	A	B	B	A	A	B	A	B	A	A	A	B	A	A	B	A	B	B	A	B	A	A	B	B	A	A	A	B	B	B	A	A	B	A	B	B	B
cbv29049	fpc4283	81759	2	14443864	14525622	28966	14496657	1.44232		A	B	B	A	B	B	A	A	B	B	B	A	A	A	B	A	A	B	A	B	B	A	B	A	A	B	B	A	A	A	B	B	B	A	A	B	A	B	B	B
cb37997	NA_229	12989	2	14525723	14538711	4623	14530345	1.45442		A	B	B	A	B	B	A	A	B	B	B	A	A	A	B	A	A	B	A	B	B	A	B	A	A	B	B	A	A	A	B	B	B	A	A	B	A	B	B	B
cb38000	NA_229	12989	2	14525723	14538711	4763	14530485	1.45442		A	B	B	A	B	B	A	A	B	B	B	A	A	A	B	A	A	B	A	B	B	A	B	A	A	B	B	A	A	A	B	B	B	A	A	B	A	B	B	B
cb38018	NA_229	12989	2	14525723	14538711	6673	14532395	1.45442		A	B	B	A	B	B	A	A	B	B	B	A	A	A	B	A	A	B	A	B	B	A	B	A	A	B	B	A	A	A	B	B	B	A	A	B	A	B	B	B
cbv32815	NA_101	31803	2	14538812	14570614	9520	14548331	1.45442		A	B	B	A	B	B	A	A	B	B	B	A	A	A	B	A	A	B	A	B	B	A	B	A	A	B	B	A	A	A	B	B	B	A	A	B	A	B	B	B
cb39627	NA_091	31895	2	14570715	14602609	2981	14573695	1.45442		A	B	B	A	B	B	A	A	B	B	B	A	A	A	B	A	A	B	A	B	B	A	B	A	A	B	B	A	A	A	B	B	B	A	A	B	A	B	B	B
cbh44770	NA_137	54899	2	14602710	14657608	10633	14613342	1.46652		A	B	B	A	B	B	A	A	B	B	B	A	A	A	B	A	A	B	A	B	B	A	B	A	A	B	B	A	A	A	B	B	B	A	A	B	A	A	B	B
cb64210	fpc4181	125459	2	14657709	14783167	121738	14661430	1.53028		A	B	B	A	B	B	B	A	B	B	B	A	A	A	B	A	A	B	A	B	B	A	B	A	A	B	B	A	A	A	B	B	B	A	A	A	A	A	B	B
cb16865	fpc4181	125459	2	14657709	14783167	22768	14760400	1.54855		A	B	B	A	B	B	B	A	B	B	B	A	A	A	B	A	A	B	A	A	B	A	B	A	A	B	B	A	A	A	B	B	B	A	A	A	A	A	B	B
cbv28536	fpc4247	75104	2	14783268	14858371	32319	14815586	1.54855		A	B	B	A	B	B	B	A	B	B	B	A	A	A	B	A	A	B	A	A	B	A	B	A	A	B	B	A	A	A	B	B	B	A	A	A	A	A	B	B
cbv28546	fpc4248	215451	2	14858472	15073922	53963	14912434	1.56065		A	B	B	A	B	B	B	A	B	B	B	A	A	A	B	A	A	B	A	A	B	A	B	A	A	B	B	A	A	A	B	B	B	A	A	A	A	A	A	B
cb60065	fpc4055	161828	2	15074023	15235850	145674	15090177	1.57893		A	B	B	A	B	B	B	A	B	B	B	A	A	A	B	A	A	B	A	A	B	A	B	A	A	B	B	A	A	A	B	B	B	A	A	A	A	A	A	B
cb60039	fpc4055	161828	2	15074023	15235850	61360	15174491	1.58493		A	B	B	A	B	B	B	A	B	B	B	A	A	A	B	A	A	B	A	A	B	A	B	A	A	B	B	A	A	A	B	B	B	A	A	A	A	A	A	B
cb60036	fpc4055	161828	2	15074023	15235850	58538	15177313	1.58493		A	B	B	A	B	B	B	A	B	B	B	A	A	A	B	A	A	B	A	A	B	A	B	A	A	B	B	A	A	A	B	B	B	A	A	A	A	A	A	B
cb60013	fpc4055	161828	2	15074023	15235850	47051	15188800	1.58493		A	B	B	A	B	B	B	A	B	B	B	A	A	A	B	A	A	B	A	A	B	A	B	A	A	B	B	A	A	A	B	B	B	A	A	A	A	A	A	B
cb59976	fpc4055	161828	2	15074023	15235850	34248	15201603	1.59094		A	B	B	A	B	B	B	A	B	B	B	A	A	A	B	A	A	B	A	A	B	A	B	A	A	B	B	A	A	A	B	B	B	A	A	A	A	A	A	B
cbv21781	fpc4055	161828	2	15074023	15235850	25832	15210019	1.59094		A	B	B	A	B	B	B	A	B	B	B	A	A	A	B	A	A	B	A	A	B	A	B	A	A	B	B	A	A	A	B	B	B	A	A	A	A	A	A	B
cb59093	fpc4033b	98321	2	15235951	15334271	59605	15295555	1.59094		A	B	B	A	B	B	B	A	B	B	B	A	A	A	B	A	A	B	A	A	B	A	B	A	A	B	B	A	A	A	B	B	B	A	A	A	A	A	A	B
cbh44751	NA_133	35183	2	15334372	15369554	27818	15362189	1.59094		A	B	B	A	B	B	B	A	B	B	B	A	A	A	B	A	A	B	A	A	B	A	B	A	A	B	B	A	A	A	B	B	B	A	A	A	A	A	A	B
cb21781	NA_155	55839	2	15369655	15425493	16928	15386582	1.59094		A	B	B	A	B	B	B	A	B	B	B	A	A	A	B	A	A	B	A	A	B	A	B	A	A	B	B	A	A	A	B	B	B	A	A	A	A	A	A	B
cb69763	NA_155	55839	2	15369655	15425493	30613	15400267	1.59094		A	B	B	A	B	B	B	A	B	B	B	A	A	A	B	A	A	B	A	A	B	A	B	A	A	B	B	A	A	A	B	B	B	A	A	A	A	A	A	B
cb69446	NA_115	35451	2	15425594	15461044	10969	15436562	1.60921		A	B	B	A	B	B	B	A	B	B	B	A	A	A	B	A	A	B	A	A	B	A	B	A	A	B	B	A	A	A	B	B	B	A	A	A	A	A	A	B
cb8368	NA_115	35451	2	15425594	15461044	11223	15436816	1.60921		A	B	B	A	B	B	B	A	B	B	B	A	A	A	B	A	A	B	A	A	B	A	B	A	A	B	B	A	A	A	B	B	B	A	A	A	A	A	A	B
cb8366	NA_115	35451	2	15425594	15461044	11373	15436966	1.60921		A	B	B	A	B	B	B	A	B	B	B	A	A	A	B	A	A	B	A	A	B	A	B	A	A	B	B	A	A	A	B	B	B	A	A	A	A	A	A	B
cb26477	NA_006	54211	2	15461145	15515355	44080	15505224	1.61522		A	B	B	A	B	B	B	A	B	B	B	A	A	A	B	A	A	B	A	A	B	A	B	A	A	B	B	A	A	A	B	B	B	A	A	A	A	A	A	B
cb26479	NA_006	54211	2	15461145	15515355	50917	15512061	1.61522		A	B	B	A	B	B	B	A	B	B	B	A	A	A	B	A	A	B	A	A	B	A	B	A	A	B	B	A	A	A	B	B	B	A	A	A	A	A	A	B
cb26482	NA_006	54211	2	15461145	15515355	51137	15512281	1.61522		A	B	B	A	B	B	B	A	B	B	B	A	A	A	B	A	A	B	A	A	B	A	B	A	A	B	B	A	A	A	B	B	B	A	A	A	A	A	A	B
cb35306	NA_223	14687	2	15515456	15530142	13456	15528911	1.61522		A	B	B	A	B	B	B	A	B	B	B	A	A	A	B	A	A	B	A	A	B	A	B	A	A	B	B	A	A	A	B	B	B	A	A	A	A	A	A	B
cb35307	NA_223	14687	2	15515456	15530142	13559	15529014	1.61522		A	B	B	A	B	B	B	A	B	B	B	A	A	A	B	A	A	B	A	A	B	A	B	A	A	B	B	A	A	A	B	B	B	A	A	A	A	A	A	B
cb35308	NA_223	14687	2	15515456	15530142	13643	15529098	1.61522		A	B	B	A	B	B	B	A	B	B	B	A	A	A	B	A	A	B	A	A	B	A	B	A	A	B	B	A	A	A	B	B	B	A	A	A	A	A	A	B
cb15902	fpc0305b	596145	2	15530243	16126387	395298	15731090	1.62122		A	B	B	A	B	B	B	A	B	B	B	A	A	A	B	A	A	B	A	A	B	A	B	A	A	B	B	A	A	A	B	B	B	A	A	A	A	A	A	B
cb34361	fpc0305b	596145	2	15530243	16126387	383367	15743021	1.62122		A	B	B	A	B	B	B	A	B	B	B	A	A	A	B	A	A	B	A	A	B	A	B	A	A	B	B	A	A	A	B	B	B	A	A	A	A	A	A	B
cb34319	fpc0305b	596145	2	15530243	16126387	239936	15886452	1.63332		A	B	B	A	B	B	B	A	B	B	B	A	A	A	B	A	A	B	A	A	B	A	B	A	A	B	B	A	B	A	B	B	B	A	A	A	A	A	A	B
cb34318	fpc0305b	596145	2	15530243	16126387	239848	15886540	1.63332		A	B	B	A	B	B	B	A	B	B	B	A	A	A	B	A	A	B	A	A	B	A	B	A	A	B	B	A	B	A	B	B	B	A	A	A	A	A	A	B
cbh44743	NA_128	14416	2	16126488	16140903	14035	16140522	1.63932		A	B	B	A	B	B	B	A	B	B	B	A	A	A	B	A	A	B	A	A	B	A	B	A	A	B	B	A	B	A	B	B	B	A	A	A	A	A	A	B
cb13000	fpc0305a	486151	2	16141004	16627154	368009	16259146	1.63932		A	B	B	A	B	B	B	A	B	B	B	A	A	A	B	A	A	B	A	A	B	A	B	A	A	B	B	A	B	A	B	B	B	A	A	A	A	A	A	B
cb32128	fpc0305a	486151	2	16141004	16627154	354905	16272250	1.63932		A	B	B	A	B	B	B	A	B	B	B	A	A	A	B	A	A	B	A	A	B	A	B	A	A	B	B	A	B	A	B	B	B	A	A	A	A	A	A	B
cb12983	fpc0305a	486151	2	16141004	16627154	243754	16383401	1.63932		A	B	B	A	B	B	B	A	B	B	B	A	A	A	B	A	A	B	A	A	B	A	B	A	A	B	B	A	B	A	B	B	B	A	A	A	A	A	A	B
cbv9090	fpc0305a	486151	2	16141004	16627154	90814	16536341	1.64533		A	B	B	A	B	B	B	A	B	B	B	A	A	A	B	A	A	B	A	A	B	A	B	A	A	B	B	A	B	A	B	B	B	A	A	A	A	A	A	B
cb30472	fpc4010	863011	3	1	863011	636774	226238	0		A	B	A	B	B	A	B	B	B	A	B	B	B	A	A	B	A	B	A	B	B	B	A	B	A	B	B	B	B	B	A	A	A	B	A	A	B	A	B	A
cb30468	fpc4010	863011	3	1	863011	503421	359591	0		A	B	A	B	B	A	B	B	B	A	B	B	B	A	A	B	A	B	A	B	B	B	A	B	A	B	B	B	B	B	A	A	A	B	A	A	B	A	B	A
cb30467	fpc4010	863011	3	1	863011	496510	366502	0.006004		A	B	A	B	B	A	B	B	B	A	B	B	B	A	A	B	A	B	A	B	B	B	A	B	A	B	B	B	B	B	A	A	A	B	A	A	B	A	B	A
cb10275	fpc4010	863011	3	1	863011	343708	519304	0.018105		A	B	A	B	B	A	B	B	B	A	B	B	B	A	A	B	A	B	A	B	B	B	A	B	A	B	B	B	B	B	A	A	A	B	A	A	B	A	B	A
cb30445	fpc4010	863011	3	1	863011	281213	581799	0.030207		A	B	A	B	B	A	B	B	B	A	B	B	B	A	A	B	A	B	A	B	A	B	A	B	A	B	B	B	B	B	A	A	A	B	A	A	B	A	B	A
cb30423	fpc4010	863011	3	1	863011	153662	709350	0.05473		A	B	A	B	B	A	B	B	B	A	B	B	B	A	A	B	A	B	A	B	A	B	A	B	A	B	B	B	B	B	A	A	A	B	A	A	B	A	B	A
cb10166	fpc4010	863011	3	1	863011	34494	828518	0.079254		A	B	A	B	B	A	B	B	B	A	B	A	B	A	A	B	A	B	A	B	A	B	A	B	A	B	B	B	B	B	A	B	A	B	A	A	B	A	B	A
cb2644	fpc4030a2	801159	3	863112	1664270	29510	892621	0.085258		A	B	A	B	B	A	B	B	B	A	B	A	B	A	A	B	A	B	A	B	A	B	A	B	A	B	B	B	B	B	A	B	A	B	A	A	B	A	B	A
cb2665	fpc4030a2	801159	3	863112	1664270	32147	895258	0.085258		A	B	A	B	B	A	B	B	B	A	B	A	B	A	A	B	A	B	A	B	A	B	A	B	A	B	B	B	B	B	A	B	A	B	A	A	B	A	B	A
cbv19656	fpc4030a2	801159	3	863112	1664270	121044	984155	0.091262		A	B	A	B	B	A	B	B	B	A	B	A	B	A	A	B	A	B	A	B	A	B	A	B	A	B	B	B	B	B	A	B	A	B	A	A	B	A	B	A
cb2729	fpc4030a2	801159	3	863112	1664270	239226	1102337	0.109536		A	B	A	B	B	A	B	B	B	A	B	A	B	A	A	B	A	B	A	B	A	B	A	B	B	B	B	B	B	B	A	B	A	B	A	A	B	A	B	A
cb25061	fpc4030a2	801159	3	863112	1664270	242728	1105839	0.109536		A	B	A	B	B	A	B	B	B	A	B	A	B	A	A	B	A	B	A	B	A	B	A	B	B	B	B	B	B	B	A	B	A	B	A	A	B	A	B	A
cb2821	fpc4030a2	801159	3	863112	1664270	730597	1593708	0.166537		A	B	A	B	B	A	B	B	B	A	B	A	B	A	A	B	A	B	A	B	A	B	A	B	B	B	B	B	B	B	A	A	A	B	B	A	B	B	B	A
cb25141	fpc0010a	220929	3	1664371	1885299	32484	1696854	0.178639		A	B	A	B	B	A	B	B	B	A	B	A	B	B	A	B	A	B	A	B	A	B	A	B	B	B	B	B	B	B	A	A	A	B	B	A	B	B	B	A
cb2880	fpc0010a	220929	3	1664371	1885299	75318	1739688	0.203162		A	B	A	B	B	A	B	B	B	A	B	A	B	B	A	B	A	B	A	B	A	B	A	B	B	B	B	B	B	B	A	A	A	B	B	A	B	B	B	A
cb25166	fpc0010a	220929	3	1664371	1885299	76785	1741155	0.203162		A	B	A	B	B	A	B	B	B	A	B	A	B	B	A	B	A	B	A	B	A	B	A	B	B	B	B	B	B	B	A	A	A	B	B	A	B	B	B	A
cb2958	fpc0010a	220929	3	1664371	1885299	160938	1825308	0.203162		A	B	A	B	B	A	B	B	B	A	B	A	B	B	A	B	A	B	A	B	A	B	A	B	B	B	B	B	B	B	A	A	A	B	B	A	B	B	B	A
cb53260	fpc2587	630585	3	1885400	2515984	613721	1902264	0.221436		A	B	A	B	B	B	B	B	B	A	B	A	B	B	A	B	A	B	A	B	A	B	A	B	B	B	B	B	B	B	A	A	A	B	B	A	B	B	B	A
cb53238	fpc2587	630585	3	1885400	2515984	601372	1914613	0.22744		A	B	A	B	B	B	B	B	B	A	B	A	B	B	A	B	A	B	A	B	A	B	A	B	B	B	B	B	B	B	A	A	A	B	B	A	B	B	B	A
cb52986	fpc2587	630585	3	1885400	2515984	323467	2192518	0.312034		A	B	A	B	B	B	B	B	B	A	B	A	B	B	A	B	B	B	A	B	A	B	A	B	B	B	B	B	B	B	B	A	A	B	B	A	B	B	A	A
cb52941	fpc2587	630585	3	1885400	2515984	184302	2331683	0.330308		A	B	A	B	B	A	B	B	B	A	B	A	B	B	A	B	B	B	A	B	A	B	A	B	B	B	B	B	B	B	B	A	A	B	B	A	B	B	A	B
cbv14438	fpc2587	630585	3	1885400	2515984	10240	2505745	0.387309		A	B	A	B	B	A	B	B	A	A	B	A	B	B	A	B	B	B	A	B	A	B	A	B	B	B	B	B	B	B	B	A	A	B	B	A	B	B	A	B
cb20723	fpc4153	225931	3	2516085	2742015	19518	2535602	0.405583		A	B	A	B	B	A	B	B	A	A	B	A	B	B	A	B	B	B	A	B	A	B	A	B	B	B	B	B	B	B	B	A	A	B	B	A	B	B	A	B
cb20758	fpc4153	225931	3	2516085	2742015	25601	2541685	0.405583		A	B	A	B	B	A	B	B	A	A	B	A	B	B	A	B	B	B	A	B	A	B	A	B	B	B	B	B	B	B	B	A	A	B	B	A	B	B	A	B
cb19164	fpc4341	181820	3	2742116	2923935	7857	2749972	0.47619		A	B	A	B	B	A	B	B	A	A	B	A	B	B	A	B	B	B	A	B	A	B	A	B	B	B	B	B	B	B	B	A	A	B	B	A	B	B	A	B
cb37727	fpc4174	116572	3	2924036	3040607	96938	2943670	0.494464		A	B	A	B	B	A	B	B	A	A	B	A	B	B	A	B	B	B	A	B	A	B	A	B	B	B	B	B	B	B	B	A	A	B	B	A	B	B	A	B
cb37711	fpc4174	116572	3	2924036	3040607	91913	2948695	0.494464		A	B	A	B	B	A	B	B	A	A	B	A	B	B	A	B	B	B	A	B	A	B	A	B	B	B	B	B	B	B	B	A	A	B	B	A	B	B	A	B
cb37708	fpc4174	116572	3	2924036	3040607	69949	2970659	0.500468		A	B	A	B	B	A	B	B	A	A	B	A	A	B	A	B	B	B	A	B	A	B	A	B	B	B	B	B	B	B	B	A	A	B	B	A	B	B	A	B
cb37688	fpc4174	116572	3	2924036	3040607	59384	2981224	0.500468		A	B	A	B	B	A	B	B	A	A	B	A	A	B	A	B	B	B	A	B	A	B	A	B	B	B	B	B	B	B	B	A	A	B	B	A	B	B	A	B
cb37667	fpc4174	116572	3	2924036	3040607	30793	3009815	0.500468		A	B	A	B	B	A	B	B	A	A	B	A	A	B	A	B	B	B	A	B	A	B	A	B	B	B	B	B	B	B	B	A	A	B	B	A	B	B	A	B
cb36132	NA_134	16047	3	3040708	3056754	5293	3046000	0.512569		A	B	A	B	B	A	B	B	A	A	B	A	A	B	A	B	B	B	A	B	A	B	A	B	B	B	B	B	B	B	B	A	A	B	B	B	B	B	A	B
cb21049	NA_103	74608	3	3056855	3131462	65982	3122836	0.512569		A	B	A	B	B	A	B	B	A	A	B	A	A	B	A	B	B	B	A	B	A	B	A	B	B	B	B	B	B	B	B	A	A	B	B	B	B	B	A	B
cb21052	NA_103	74608	3	3056855	3131462	66045	3122899	0.512569		A	B	A	B	B	A	B	B	A	A	B	A	A	B	A	B	B	B	A	B	A	B	A	B	B	B	B	B	B	B	B	A	A	B	B	B	B	B	A	B
cbv27752	fpc4224a	304391	3	3131563	3435953	192552	3324114	0.56957		A	B	B	B	B	A	B	B	A	B	B	A	A	B	A	B	B	B	A	B	A	B	A	B	B	B	B	B	B	B	B	A	A	B	B	B	B	B	A	B
cb15553	NA_060	24298	3	3436054	3460351	17963	3454016	0.600423		A	B	B	B	B	A	B	B	A	B	B	A	A	B	A	B	B	B	A	B	A	B	A	B	B	A	B	B	B	B	B	A	A	B	B	B	B	B	A	B
cbv32399	NA_060	24298	3	3436054	3460351	22893	3458946	0.600423		A	B	B	B	B	A	B	B	A	B	B	A	A	B	A	B	B	B	A	B	A	B	A	B	B	A	B	B	B	B	B	A	A	B	B	B	B	B	A	B
cb61039	fpc4069b	218210	3	3460452	3678661	190123	3488539	0.600423		A	B	B	B	B	A	B	B	A	B	B	A	A	B	A	B	B	B	A	B	A	B	A	B	B	A	B	B	B	B	B	A	A	B	B	B	B	B	A	B
cb61012	fpc4069b	218210	3	3460452	3678661	185706	3492956	0.600423		A	B	B	B	B	A	B	B	A	B	B	A	A	B	A	B	B	B	A	B	A	B	A	B	B	A	B	B	B	B	B	A	A	B	B	B	B	B	A	B
cb61011	fpc4069b	218210	3	3460452	3678661	185538	3493124	0.600423		A	B	B	B	B	A	B	B	A	B	B	A	A	B	A	B	B	B	A	B	A	B	A	B	B	A	B	B	B	B	B	A	A	B	B	B	B	B	A	B
cb60947	fpc4069b	218210	3	3460452	3678661	104512	3574150	0.612524		A	B	B	B	B	A	B	B	A	B	B	A	A	B	A	B	B	B	A	B	A	B	A	B	B	A	B	B	B	B	B	A	A	B	B	B	B	B	A	B
cb36181	fpc4132b	143601	3	3678762	3822362	96731	3725632	0.649787		A	B	B	B	B	A	B	B	B	B	B	A	A	B	B	B	B	B	A	B	A	B	A	B	B	A	B	B	B	B	B	A	A	B	B	B	B	B	A	B
cb36177	fpc4132b	143601	3	3678762	3822362	96190	3726173	0.649787		A	B	B	B	B	A	B	B	B	B	B	A	A	B	B	B	B	B	A	B	A	B	A	B	B	A	B	B	B	B	B	A	A	B	B	B	B	B	A	B
cb17959	fpc4132b	143601	3	3678762	3822362	4977	3817386	0.68064		A	B	B	B	B	A	B	B	B	B	B	A	A	B	B	B	B	B	A	B	A	B	B	B	B	A	B	B	B	A	B	A	A	B	B	B	B	B	A	B
cb50027	fpc2187	694560	3	3822463	4517022	672577	3844446	0.686644		A	B	B	B	B	A	B	B	B	B	B	A	A	B	B	B	B	B	A	B	A	B	B	B	B	A	B	B	B	A	B	A	A	B	B	B	B	B	A	B
cb49893	fpc2187	694560	3	3822463	4517022	499534	4017489	0.723907		A	B	B	B	B	A	B	B	B	B	B	A	A	B	B	B	B	B	B	B	A	B	B	B	B	A	B	B	B	A	B	A	A	B	B	B	B	B	A	B
cbv11943	fpc2187	694560	3	3822463	4517022	422643	4094380	0.736008		A	B	B	B	B	A	B	B	B	B	B	A	A	B	B	B	B	B	B	B	A	B	B	B	B	A	B	B	B	A	B	A	A	B	B	B	B	B	A	B
cb49887	fpc2187	694560	3	3822463	4517022	394875	4122148	0.736008		A	B	B	B	B	A	B	B	B	B	B	A	A	B	B	B	B	B	B	B	A	B	B	B	B	A	B	B	B	A	B	A	A	B	B	B	B	B	A	B
cb49750	fpc2187	694560	3	3822463	4517022	186444	4330579	0.748109		A	B	B	B	B	A	B	B	B	B	B	A	A	B	B	B	B	B	B	B	A	B	B	B	B	A	B	B	B	A	B	A	A	B	B	B	B	B	A	B
cb49749	fpc2187	694560	3	3822463	4517022	128355	4388668	0.754113		A	B	B	B	B	A	B	B	B	B	B	A	B	B	B	B	B	B	B	B	A	B	B	B	B	A	B	B	B	A	B	A	A	B	B	B	B	B	A	B
cb49726	fpc2187	694560	3	3822463	4517022	44979	4472044	0.760117		A	B	B	B	B	A	B	B	B	B	B	A	B	B	B	B	B	B	B	B	A	B	B	B	B	A	B	B	B	A	B	A	A	B	B	B	B	B	A	B
cb49725	fpc2187	694560	3	3822463	4517022	44828	4472195	0.760117		A	B	B	B	B	A	B	B	B	B	B	A	B	B	B	B	B	B	B	B	A	B	B	B	B	A	B	B	B	A	B	A	A	B	B	B	B	B	A	B
cb45611	fpc0103	193530	3	4517123	4710652	122626	4588027	0.766121		A	B	B	B	B	A	B	B	B	B	B	A	B	B	B	B	B	B	B	B	A	B	B	B	B	A	B	B	B	A	B	A	A	B	B	B	B	B	A	B
cbv6995	fpc0103	193530	3	4517123	4710652	116351	4594302	0.772125		A	B	B	B	B	A	B	B	B	B	B	B	B	B	B	B	B	B	B	B	A	B	B	B	B	A	B	B	B	A	B	A	A	B	B	B	B	B	A	B
cb45605	fpc0103	193530	3	4517123	4710652	75376	4635277	0.772125		A	B	B	B	B	A	B	B	B	B	B	B	B	B	B	B	B	B	B	B	A	B	B	B	B	A	B	B	B	A	B	A	A	B	B	B	B	B	A	B
cb45602	fpc0103	193530	3	4517123	4710652	42174	4668479	0.772125		A	B	B	B	B	A	B	B	B	B	B	B	B	B	B	B	B	B	B	B	A	B	B	B	B	A	B	B	B	A	B	A	A	B	B	B	B	B	A	B
cb23429	NA_203	56782	3	4710753	4767534	47810	4758562	0.772125		A	B	B	B	B	A	B	B	B	B	B	B	B	B	B	B	B	B	B	B	A	B	B	B	B	A	B	B	B	A	B	A	A	B	B	B	B	B	A	B
cb23430	NA_203	56782	3	4710753	4767534	47983	4758735	0.772125		A	B	B	B	B	A	B	B	B	B	B	B	B	B	B	B	B	B	B	B	A	B	B	B	B	A	B	B	B	A	B	A	A	B	B	B	B	B	A	B
cb23432	NA_203	56782	3	4710753	4767534	50878	4761630	0.772125		A	B	B	B	B	A	B	B	B	B	B	B	B	B	B	B	B	B	B	B	A	B	B	B	B	A	B	B	B	A	B	A	A	B	B	B	B	B	A	B
cb23433	NA_203	56782	3	4710753	4767534	51038	4761790	0.772125		A	B	B	B	B	A	B	B	B	B	B	B	B	B	B	B	B	B	B	B	A	B	B	B	B	A	B	B	B	A	B	A	A	B	B	B	B	B	A	B
cb23435	NA_203	56782	3	4710753	4767534	51258	4762010	0.772125		A	B	B	B	B	A	B	B	B	B	B	B	B	B	B	B	B	B	B	B	A	B	B	B	B	A	B	B	B	A	B	A	A	B	B	B	B	B	A	B
cb28205	NA_043	30074	3	4767635	4797708	11756	4779390	0.778129		A	B	B	B	B	B	B	B	B	B	B	B	B	B	B	B	B	B	B	B	A	B	B	B	B	A	B	B	B	A	B	A	A	B	B	B	B	B	A	B
cbh44632	NA_043	30074	3	4767635	4797708	17570	4785204	0.784133		A	B	B	B	B	B	B	B	B	B	B	B	B	B	B	B	B	B	B	B	A	B	B	B	B	A	B	B	B	A	B	A	A	B	B	B	B	B	A	B
cb27618	NA_195	96341	3	4797809	4894149	90103	4804047	0.784133		A	B	B	B	B	B	B	B	B	B	B	B	B	B	B	B	B	B	B	B	A	B	B	B	B	A	B	B	B	A	B	A	A	B	B	B	B	B	A	B
cb6121	NA_195	96341	3	4797809	4894149	65648	4828502	0.784133		A	B	B	B	B	B	B	B	B	B	B	B	B	B	B	B	B	B	B	B	A	B	B	B	B	A	B	B	B	A	B	A	A	B	B	B	B	B	A	B
cb6122	NA_195	96341	3	4797809	4894149	65428	4828722	0.784133		A	B	B	B	B	B	B	B	B	B	B	B	B	B	B	B	B	B	B	B	A	B	B	B	B	A	B	B	B	A	B	A	A	B	B	B	B	B	A	B
cb6119	NA_195	96341	3	4797809	4894149	56109	4838041	0.784133		A	B	B	B	B	B	B	B	B	B	B	B	B	B	B	B	B	B	B	B	A	B	B	B	B	A	B	B	B	A	B	A	A	B	B	B	B	B	A	B
cb6118	NA_195	96341	3	4797809	4894149	54655	4839495	0.784133		A	B	B	B	B	B	B	B	B	B	B	B	B	B	B	B	B	B	B	B	A	B	B	B	B	A	B	B	B	A	B	A	A	B	B	B	B	B	A	B
cb6115	NA_195	96341	3	4797809	4894149	42587	4851563	0.784133		A	B	B	B	B	B	B	B	B	B	B	B	B	B	B	B	B	B	B	B	A	B	B	B	B	A	B	B	B	A	B	A	A	B	B	B	B	B	A	B
cb61757	fpc4079b	846912	3	4894250	5741161	550383	5190779	0.802407		A	B	B	B	B	B	B	B	A	B	B	B	B	B	B	B	B	B	B	B	A	B	B	B	B	A	B	B	B	A	B	A	A	B	B	B	B	B	A	B
cb61691	fpc4079b	846912	3	4894250	5741161	387988	5353174	0.820681		A	B	B	B	B	B	B	B	A	B	B	B	B	B	B	B	B	A	B	B	A	B	B	B	B	A	B	B	B	A	B	A	A	B	A	B	B	B	A	B
cb61686	fpc4079b	846912	3	4894250	5741161	308892	5432270	0.820681		A	B	B	B	B	B	B	B	A	B	B	B	B	B	B	B	B	A	B	B	A	B	B	B	B	A	B	B	B	A	B	A	A	B	A	B	B	B	A	B
cb54902	fpc2976	676271	3	5741262	6417532	63634	5804895	0.838955		A	B	B	B	B	B	B	B	A	B	B	B	B	B	B	B	B	A	B	B	A	B	B	B	B	A	B	B	B	A	B	A	A	B	A	B	B	B	A	B
cbv16294	fpc2976	676271	3	5741262	6417532	264088	6005349	0.838955		A	B	B	B	B	B	B	B	A	B	B	B	B	B	B	B	B	A	B	B	A	B	B	B	B	A	B	B	B	A	B	A	A	B	A	B	B	B	A	B
cb54952	fpc2976	676271	3	5741262	6417532	372680	6113941	0.844958		A	B	B	B	B	B	B	B	A	B	B	B	B	B	B	B	B	A	B	B	A	B	B	B	B	A	B	B	A	A	B	A	A	B	A	B	B	B	A	B
cb55024	fpc2976	676271	3	5741262	6417532	575331	6316592	0.863232		A	B	B	B	B	B	B	B	A	B	B	B	B	B	B	B	B	A	B	B	A	B	B	B	B	A	B	B	A	A	B	A	A	B	A	B	B	B	A	B
cb55043	fpc2976	676271	3	5741262	6417532	577843	6319104	0.863232		A	B	B	B	B	B	B	B	A	B	B	B	B	B	B	B	B	A	B	B	A	B	B	B	B	A	B	B	A	A	B	A	A	B	A	B	B	B	A	B
cb55065	fpc2976	676271	3	5741262	6417532	595645	6336906	0.863232		A	B	B	B	B	B	B	B	A	B	B	B	B	B	B	B	B	A	B	B	A	B	B	B	B	A	B	B	A	A	B	A	A	B	A	B	B	B	A	B
cb55090	fpc2976	676271	3	5741262	6417532	598285	6339546	0.863232		A	B	B	B	B	B	B	B	A	B	B	B	B	B	B	B	B	A	B	B	A	B	B	B	B	A	B	B	A	A	B	A	A	B	A	B	B	B	A	B
cb22120	fpc4079a	914806	3	6417633	7332438	853507	6478932	0.869236		A	B	B	B	B	B	B	B	A	B	B	B	B	B	B	B	B	A	B	B	A	B	B	B	B	A	B	B	A	A	B	A	A	B	A	B	B	B	A	B
cb22111	fpc4079a	914806	3	6417633	7332438	603008	6729431	0.869236		A	B	B	B	B	B	B	B	A	B	B	B	B	B	B	B	B	A	B	B	A	B	B	B	B	A	B	B	A	A	B	A	A	B	A	B	B	B	A	B
cb39021	fpc4079a	914806	3	6417633	7332438	525490	6806949	0.869236		A	B	B	B	B	B	B	B	A	B	B	B	B	B	B	B	B	A	B	B	A	B	B	B	B	A	B	B	A	A	B	A	A	B	A	B	B	B	A	B
cb22110	fpc4079a	914806	3	6417633	7332438	408239	6924200	0.869236		A	B	B	B	B	B	B	B	A	B	B	B	B	B	B	B	B	A	B	B	A	B	B	B	B	A	B	B	A	A	B	A	A	B	A	B	B	B	A	B
cbv23450	fpc4079a	914806	3	6417633	7332438	199101	7133338	0.881338		A	B	B	B	B	B	B	B	A	B	B	B	B	B	B	B	B	A	B	B	A	B	B	B	B	A	B	B	A	A	B	A	A	B	A	B	B	B	A	B
cb22101	fpc4079a	914806	3	6417633	7332438	146152	7186287	0.881338		A	B	B	B	B	B	B	B	A	B	B	B	B	B	B	B	B	A	B	B	A	B	B	B	B	A	B	B	A	A	B	A	A	B	A	B	B	B	A	B
cb22040	fpc4079a	914806	3	6417633	7332438	46327	7286112	0.881338		A	B	B	B	B	B	B	B	A	B	B	B	B	B	B	B	B	A	B	B	A	B	B	B	B	A	B	B	A	A	B	A	A	B	A	B	B	B	A	B
cb59520	fpc4044a	870552	3	7332539	8203090	29241	7361779	0.881338		A	B	B	B	B	B	B	B	A	B	B	B	B	B	B	B	B	A	B	B	A	B	B	B	B	A	B	B	A	A	B	A	A	B	A	B	B	B	A	B
cb59521	fpc4044a	870552	3	7332539	8203090	29419	7361957	0.881338		A	B	B	B	B	B	B	B	A	B	B	B	B	B	B	B	B	A	B	B	A	B	B	B	B	A	B	B	A	A	B	A	A	B	A	B	B	B	A	B
cb59531	fpc4044a	870552	3	7332539	8203090	62587	7395125	0.881338		A	B	B	B	B	B	B	B	A	B	B	B	B	B	B	B	B	A	B	B	A	B	B	B	B	A	B	B	A	A	B	A	A	B	A	B	B	B	A	B
cbv21209	fpc4044a	870552	3	7332539	8203090	213880	7546418	0.881338		A	B	B	B	B	B	B	B	A	B	B	B	B	B	B	B	B	A	B	B	A	B	B	B	B	A	B	B	A	A	B	A	A	B	A	B	B	B	A	B
cb59580	fpc4044a	870552	3	7332539	8203090	236926	7569464	0.881338		A	B	B	B	B	B	B	B	A	B	B	B	B	B	B	B	B	A	B	B	A	B	B	B	B	A	B	B	A	A	B	A	A	B	A	B	B	B	A	B
cb59690	fpc4044a	870552	3	7332539	8203090	536864	7869402	0.887342		A	B	B	B	B	B	B	B	A	B	B	B	B	B	B	B	B	A	B	B	A	B	B	B	B	A	B	B	A	A	B	A	A	B	A	B	B	B	A	B
cb59737	fpc4044a	870552	3	7332539	8203090	776163	8108701	0.887342		A	B	B	B	B	B	B	B	A	B	B	B	B	B	B	B	B	A	B	B	A	B	B	B	B	A	B	B	A	A	B	A	A	B	A	B	B	B	A	B
cb59738	fpc4044a	870552	3	7332539	8203090	776281	8108819	0.887342		A	B	B	B	B	B	B	B	A	B	B	B	B	B	B	B	B	A	B	B	A	B	B	B	B	A	B	B	A	A	B	A	A	B	A	B	B	B	A	B
cb59740	fpc4044a	870552	3	7332539	8203090	819528	8152066	0.887342		A	B	B	B	B	B	B	B	A	B	B	B	B	B	B	B	B	A	B	B	A	B	B	B	B	A	B	B	A	A	B	A	A	B	A	B	B	B	A	B
cb24442	fpc2203	132670	3	8203191	8335860	44778	8291083	0.887342		A	B	B	B	B	B	B	B	A	B	B	B	B	B	B	B	B	A	B	B	A	B	B	B	B	A	B	B	A	A	B	A	A	B	A	B	B	B	A	B
cb50770	fpc2234	1613849	3	8335961	9949809	178482	8514442	0.911865		A	B	B	B	B	B	B	B	A	B	B	B	B	B	B	B	B	A	B	B	A	B	B	B	B	A	B	B	A	A	B	A	A	B	A	B	B	B	A	B
cb50845	fpc2234	1613849	3	8335961	9949809	344349	8680309	0.917869		A	B	B	B	B	B	B	B	A	B	B	B	B	B	B	B	B	A	B	B	A	B	B	B	B	A	B	B	A	A	B	A	A	B	A	B	B	B	A	B
cb50847	fpc2234	1613849	3	8335961	9949809	344645	8680605	0.917869		A	B	B	B	B	B	B	B	A	B	B	B	B	B	B	B	B	A	B	B	A	B	B	B	B	A	B	B	A	A	B	A	A	B	A	B	B	B	A	B
cb50858	fpc2234	1613849	3	8335961	9949809	458935	8794895	0.923873		A	B	B	B	B	B	B	B	A	B	B	B	B	B	B	B	B	A	B	B	A	B	B	B	A	A	B	B	A	A	B	A	A	B	A	B	B	B	A	B
cb27195	fpc2234	1613849	3	8335961	9949809	563310	8899270	0.923873		A	B	B	B	B	B	B	B	A	B	B	B	B	B	B	B	B	A	B	B	A	B	B	B	A	A	B	B	A	A	B	A	A	B	A	B	B	B	A	B
cb5220	fpc2234	1613849	3	8335961	9949809	563592	8899552	0.923873		A	B	B	B	B	B	B	B	A	B	B	B	B	B	B	B	B	A	B	B	A	B	B	B	A	A	B	B	A	A	B	A	A	B	A	B	B	B	A	B
cb1538	fpc2234	1613849	3	8335961	9949809	614139	8950099	0.923873		A	B	B	B	B	B	B	B	A	B	B	B	B	B	B	B	B	A	B	B	A	B	B	B	A	A	B	B	A	A	B	A	A	B	A	B	B	B	A	B
cb1643	fpc2234	1613849	3	8335961	9949809	752906	9088866	0.923873		A	B	B	B	B	B	B	B	A	B	B	B	B	B	B	B	B	A	B	B	A	B	B	B	A	A	B	B	A	A	B	A	A	B	A	B	B	B	A	B
cb24307	fpc2234	1613849	3	8335961	9949809	797882	9133842	0.923873		A	B	B	B	B	B	B	B	A	B	B	B	B	B	B	B	B	A	B	B	A	B	B	B	A	A	B	B	A	A	B	A	A	B	A	B	B	B	A	B
cbv12574	fpc2234	1613849	3	8335961	9949809	860733	9196693	0.923873		A	B	B	B	B	B	B	B	A	B	B	B	B	B	B	B	B	A	B	B	A	B	B	B	A	A	B	B	A	A	B	A	A	B	A	B	B	B	A	B
cb21057	fpc2234	1613849	3	8335961	9949809	920651	9256611	0.923873		A	B	B	B	B	B	B	B	A	B	B	B	B	B	B	B	B	A	B	B	A	B	B	B	A	A	B	B	A	A	B	A	A	B	A	B	B	B	A	B
cb21073	fpc2234	1613849	3	8335961	9949809	934339	9270299	0.923873		A	B	B	B	B	B	B	B	A	B	B	B	B	B	B	B	B	A	B	B	A	B	B	B	A	A	B	B	A	A	B	A	A	B	A	B	B	B	A	B
cb21075	fpc2234	1613849	3	8335961	9949809	964422	9300382	0.923873		A	B	B	B	B	B	B	B	A	B	B	B	B	B	B	B	B	A	B	B	A	B	B	B	A	A	B	B	A	A	B	A	A	B	A	B	B	B	A	B
cb51040	fpc2234	1613849	3	8335961	9949809	1173843	9509803	0.942147		A	B	B	B	B	B	B	B	A	B	B	B	B	B	B	B	B	A	B	B	A	B	B	B	A	A	B	B	A	A	B	A	A	B	A	B	B	B	A	B
cb51069	fpc2234	1613849	3	8335961	9949809	1206439	9542399	0.942147		A	B	B	B	B	B	B	B	A	B	B	B	B	B	B	B	B	A	B	B	A	B	B	B	A	A	B	B	A	A	B	A	A	B	A	B	B	B	A	B
cb51070	fpc2234	1613849	3	8335961	9949809	1206533	9542493	0.942147		A	B	B	B	B	B	B	B	A	B	B	B	B	B	B	B	B	A	B	B	A	B	B	B	A	A	B	B	A	A	B	A	A	B	A	B	B	B	A	B
cb5362	fpc2234	1613849	3	8335961	9949809	1385478	9721438	0.942147		A	B	B	B	B	B	B	B	A	B	B	B	B	B	B	B	B	A	B	B	A	B	B	B	A	A	B	B	A	A	B	A	A	B	A	B	B	B	A	B
cb5411	fpc2234	1613849	3	8335961	9949809	1591794	9927754	0.960421		A	B	B	B	B	B	B	B	A	B	B	B	A	B	B	B	B	A	B	B	A	B	B	B	A	A	B	B	A	A	B	A	A	B	A	B	B	B	A	B
cb5359	fpc0201	707618	3	9949910	10657527	557729	10099799	0.991274		A	B	B	B	B	B	B	B	A	B	B	B	A	B	B	B	B	A	B	B	A	B	B	B	A	B	B	B	A	A	B	A	A	B	A	B	B	B	B	B
cbv8934	fpc0201	707618	3	9949910	10657527	329151	10328377	0.997278		A	B	B	B	B	B	B	B	A	B	B	B	A	B	B	B	B	A	B	B	A	B	B	B	A	B	B	B	A	A	B	A	A	B	A	B	B	B	B	B
cb5262	fpc0201	707618	3	9949910	10657527	305870	10351658	0.997278		A	B	B	B	B	B	B	B	A	B	B	B	A	B	B	B	B	A	B	B	A	B	B	B	A	B	B	B	A	A	B	A	A	B	A	B	B	B	B	B
cb25989	fpc2365	84337	3	10657628	10741964	436	10658063	1.00938		A	B	B	B	B	B	B	B	A	B	B	B	A	B	B	B	B	A	B	B	A	B	B	B	A	B	B	B	A	A	B	A	A	B	A	B	B	B	B	B
cb25988	NA_083	21386	3	10742065	10763450	17714	10759778	1.01538		A	B	B	B	B	B	B	B	A	B	B	B	B	B	B	B	B	A	B	B	A	B	B	B	A	B	B	B	A	A	B	A	A	B	A	B	B	B	B	B
cb34170	NA_086	4574	3	10763551	10768124	172	10763722	1.03366		A	B	B	B	B	B	B	B	A	B	B	B	B	B	B	B	B	A	B	B	A	B	B	B	A	B	B	B	A	A	B	A	A	B	A	B	B	B	B	B
cb43961	fpc0066	575805	3	10768225	11344029	159307	10927531	1.04576		A	B	B	B	B	B	B	B	A	B	B	B	B	B	B	B	B	A	B	B	A	B	B	B	A	B	B	B	A	A	B	A	A	B	A	B	B	B	B	B
cb43972	fpc0066	575805	3	10768225	11344029	205903	10974127	1.04576		A	B	B	B	B	B	B	B	A	B	B	B	B	B	B	B	B	A	B	B	A	B	B	B	A	B	B	B	A	A	B	A	A	B	A	B	B	B	B	B
cb43973	fpc0066	575805	3	10768225	11344029	206088	10974312	1.04576		A	B	B	B	B	B	B	B	A	B	B	B	B	B	B	B	B	A	B	B	A	B	B	B	A	B	B	B	A	A	B	A	A	B	A	B	B	B	B	B
cb43974	fpc0066	575805	3	10768225	11344029	206273	10974497	1.04576		A	B	B	B	B	B	B	B	A	B	B	B	B	B	B	B	B	A	B	B	A	B	B	B	A	B	B	B	A	A	B	A	A	B	A	B	B	B	B	B
cb43980	fpc0066	575805	3	10768225	11344029	208209	10976433	1.04576		A	B	B	B	B	B	B	B	A	B	B	B	B	B	B	B	B	A	B	B	A	B	B	B	A	B	B	B	A	A	B	A	A	B	A	B	B	B	B	B
cb44050	fpc0066	575805	3	10768225	11344029	447670	11215894	1.10276		A	B	B	B	B	B	B	B	A	B	B	B	B	B	B	B	B	A	B	B	B	B	B	B	A	B	B	B	A	B	B	A	A	A	B	A	B	B	B	B
cb35824	fpc4154	345717	3	11344130	11689846	339786	11350061	1.12728		A	B	B	B	B	B	B	B	A	B	B	B	B	B	B	B	B	A	B	B	B	B	B	B	A	B	B	B	A	B	B	A	B	A	B	A	B	B	B	B
cb17443	fpc4154	345717	3	11344130	11689846	317205	11372642	1.12728		A	B	B	B	B	B	B	B	A	B	B	B	B	B	B	B	B	A	B	B	B	B	B	B	A	B	B	B	A	B	B	A	B	A	B	A	B	B	B	B
cb35810	fpc4154	345717	3	11344130	11689846	270345	11419502	1.13329		A	B	B	B	B	B	B	B	A	B	B	B	B	B	B	B	B	A	B	B	B	B	B	B	A	B	B	B	A	B	B	A	B	A	B	A	B	B	B	B
cb35760	fpc4154	345717	3	11344130	11689846	21328	11668519	1.15156		A	B	B	B	B	B	B	B	A	B	B	B	B	B	B	B	B	A	B	B	B	B	A	A	A	B	B	B	A	B	B	A	B	A	B	A	B	B	B	B
cb35759	fpc4154	345717	3	11344130	11689846	21247	11668600	1.15156		A	B	B	B	B	B	B	B	A	B	B	B	B	B	B	B	B	A	B	B	B	B	A	A	A	B	B	B	A	B	B	A	B	A	B	A	B	B	B	B
cb35753	fpc4154	345717	3	11344130	11689846	4785	11685062	1.15756		A	B	B	B	B	B	B	B	A	B	B	B	B	B	B	B	B	A	B	B	B	B	A	A	A	B	B	B	A	B	B	A	B	A	B	A	B	B	B	B
cb35751	fpc4154	345717	3	11344130	11689846	4704	11685143	1.15756		A	B	B	B	B	B	B	B	A	B	B	B	B	B	B	B	B	A	B	B	B	B	A	A	A	B	B	B	A	B	B	A	B	A	B	A	B	B	B	B
cb39070	fpc2193	372097	3	11689947	12062043	6710	11696656	1.16357		A	B	B	B	B	B	B	B	A	B	B	B	B	B	B	B	B	A	B	B	B	B	A	A	A	B	B	B	A	B	B	A	B	A	B	A	B	B	B	B
cb39071	fpc2193	372097	3	11689947	12062043	6777	11696723	1.16357		A	B	B	B	B	B	B	B	A	B	B	B	B	B	B	B	B	A	B	B	B	B	A	A	A	B	B	B	A	B	B	A	B	A	B	A	B	B	B	B
cb39075	fpc2193	372097	3	11689947	12062043	6933	11696879	1.16357		A	B	B	B	B	B	B	B	A	B	B	B	B	B	B	B	B	A	B	B	B	B	A	A	A	B	B	B	A	B	B	A	B	A	B	A	B	B	B	B
cb22150	fpc2193	372097	3	11689947	12062043	46453	11736399	1.16357		A	B	B	B	B	B	B	B	A	B	B	B	B	B	B	B	B	A	B	B	B	B	A	A	A	B	B	B	A	B	B	A	B	A	B	A	B	B	B	B
cb22149	fpc2193	372097	3	11689947	12062043	46531	11736477	1.16357		A	B	B	B	B	B	B	B	A	B	B	B	B	B	B	B	B	A	B	B	B	B	A	A	A	B	B	B	A	B	B	A	B	A	B	A	B	B	B	B
cb22151	fpc2193	372097	3	11689947	12062043	120031	11809977	1.16957		A	B	B	B	B	B	B	B	A	B	B	B	B	B	B	B	B	A	B	B	B	B	A	A	A	B	B	B	A	B	B	A	B	A	B	A	B	B	B	B
cb50070	fpc2193	372097	3	11689947	12062043	120214	11810160	1.16957		A	B	B	B	B	B	B	B	A	B	B	B	B	B	B	B	B	A	B	B	B	B	A	A	A	B	B	B	A	B	B	A	B	A	B	A	B	B	B	B
cb22189	fpc2193	372097	3	11689947	12062043	172803	11862749	1.16957		A	B	B	B	B	B	B	B	A	B	B	B	B	B	B	B	B	A	B	B	B	B	A	A	A	B	B	B	A	B	B	A	B	A	B	A	B	B	B	B
cbv12064	fpc2193	372097	3	11689947	12062043	357472	12047418	1.20043		A	B	B	B	B	B	B	B	A	B	B	B	B	B	B	B	B	A	B	B	B	B	A	A	A	B	B	B	A	B	B	B	B	A	B	A	B	B	B	B
cb39442	fpc0002	303432	3	12062144	12365575	8809	12070952	1.20043		A	B	B	B	B	B	B	B	A	B	B	B	B	B	B	B	B	A	B	B	B	B	A	A	A	B	B	B	A	B	B	B	B	A	B	A	B	B	B	B
cb39444	fpc0002	303432	3	12062144	12365575	9135	12071278	1.20043		A	B	B	B	B	B	B	B	A	B	B	B	B	B	B	B	B	A	B	B	B	B	A	A	A	B	B	B	A	B	B	B	B	A	B	A	B	B	B	B
cb40001	fpc0002	303432	3	12062144	12365575	17608	12079751	1.20043		A	B	B	B	B	B	B	B	A	B	B	B	B	B	B	B	B	A	B	B	B	B	A	A	A	B	B	B	A	B	B	B	B	A	B	A	B	B	B	B
cb40002	fpc0002	303432	3	12062144	12365575	17671	12079814	1.20043		A	B	B	B	B	B	B	B	A	B	B	B	B	B	B	B	B	A	B	B	B	B	A	A	A	B	B	B	A	B	B	B	B	A	B	A	B	B	B	B
cb70829	NA_339	3359	3	12365676	12369034	1043	12366718	1.23769		A	B	B	B	B	B	B	B	A	B	B	B	B	B	A	B	B	A	B	B	B	B	A	A	A	B	B	B	A	B	B	B	B	A	B	A	B	B	B	B
cb29872	fpc2887c	384815	3	12369135	12753949	62403	12431537	1.24979		A	B	B	B	B	B	B	B	A	B	B	B	B	B	A	B	B	A	B	B	B	B	A	A	A	B	B	B	A	B	B	B	B	B	B	A	B	B	B	B
cbv15270	fpc2887c	384815	3	12369135	12753949	65298	12434432	1.24979		A	B	B	B	B	B	B	B	A	B	B	B	B	B	A	B	B	A	B	B	B	B	A	A	A	B	B	B	A	B	B	B	B	B	B	A	B	B	B	B
cb29875	fpc2887c	384815	3	12369135	12753949	74941	12444075	1.24979		A	B	B	B	B	B	B	B	A	B	B	B	B	B	A	B	B	A	B	B	B	B	A	A	A	B	B	B	A	B	B	B	B	B	B	A	B	B	B	B
cb29877	fpc2887c	384815	3	12369135	12753949	84392	12453526	1.25579		A	B	B	B	B	B	B	B	A	B	B	B	B	B	A	B	B	A	B	B	B	B	A	A	A	B	B	B	A	B	B	B	B	B	B	A	B	A	B	B
cb9140	fpc2887c	384815	3	12369135	12753949	84602	12453736	1.25579		A	B	B	B	B	B	B	B	A	B	B	B	B	B	A	B	B	A	B	B	B	B	A	A	A	B	B	B	A	B	B	B	B	B	B	A	B	A	B	B
cb9172	fpc2887c	384815	3	12369135	12753949	220097	12589231	1.27407		A	B	B	B	B	B	B	B	A	B	B	B	B	B	A	B	B	A	B	B	B	B	A	A	A	B	B	B	A	B	B	B	B	B	B	A	B	A	B	B
cb9171	fpc2887c	384815	3	12369135	12753949	220177	12589311	1.27407		A	B	B	B	B	B	B	B	A	B	B	B	B	B	A	B	B	A	B	B	B	B	A	A	A	B	B	B	A	B	B	B	B	B	B	A	B	A	B	B
cb9186	fpc2887c	384815	3	12369135	12753949	302303	12671437	1.30492		A	B	B	B	B	B	B	B	A	B	B	B	B	B	A	B	B	A	B	B	B	B	A	A	A	B	B	B	A	B	B	B	B	A	B	A	B	A	A	B
cb65251	fpc4224b	597634	3	12754050	13351683	568811	12782873	1.32944		A	B	B	B	A	B	B	B	A	B	B	B	A	B	A	B	B	A	B	B	B	B	A	A	A	B	B	B	A	A	B	B	B	A	B	A	B	A	A	B
cb64937	fpc4224b	597634	3	12754050	13351683	100290	13251394	1.3932		A	B	B	B	A	B	B	B	A	B	B	B	A	B	A	B	B	A	B	B	B	B	A	A	A	B	B	B	A	A	B	B	B	A	B	A	B	A	A	B
cb19476	NA_132	60481	3	13351784	13412264	8795	13360578	1.3932		A	B	B	B	A	B	B	B	A	B	B	B	A	B	A	B	B	A	B	B	B	B	A	A	A	B	B	B	A	A	B	B	B	A	B	A	B	A	A	B
cb19477	NA_132	60481	3	13351784	13412264	11112	13362895	1.3932		A	B	B	B	A	B	B	B	A	B	B	B	A	B	A	B	B	A	B	B	B	B	A	A	A	B	B	B	A	A	B	B	B	A	B	A	B	A	A	B
cb26933	NA_070	18627	3	13412365	13430991	11016	13423380	1.3932		A	B	B	B	A	B	B	B	A	B	B	B	A	B	A	B	B	A	B	B	B	B	A	A	A	B	B	B	A	A	B	B	B	A	B	A	B	A	A	B
cbv33476	NA_160	14340	3	13431092	13445431	7852	13438943	1.3932		A	B	B	B	A	B	B	B	A	B	B	B	A	B	A	B	B	A	B	B	B	B	A	A	A	B	B	B	A	A	B	B	B	A	B	A	B	A	A	B
cb68177	fpc4426b	725940	3	13445532	14171471	573036	13598436	1.41773		A	B	B	B	A	B	A	A	A	B	B	B	A	B	A	B	B	A	B	B	B	B	A	A	A	B	B	B	A	A	B	B	B	A	B	A	B	A	A	B
cb39721	fpc4426b	725940	3	13445532	14171471	418934	13752538	1.42983		A	B	B	B	A	B	A	A	A	B	B	B	A	B	A	B	B	A	B	B	B	B	A	A	A	B	B	B	A	A	B	B	B	A	B	A	B	A	A	B
cb23142	fpc4426b	725940	3	13445532	14171471	135526	14035946	1.48016		A	B	B	B	A	B	A	A	A	B	B	B	A	B	A	B	B	A	B	B	A	B	B	A	A	B	B	B	A	A	B	B	B	A	B	A	B	A	A	B
cb39680	fpc4426b	725940	3	13445532	14171471	84469	14087003	1.48617		A	B	B	B	A	B	A	A	A	B	B	B	A	B	A	B	B	A	B	B	A	B	B	A	A	B	B	B	A	A	B	B	B	A	B	A	B	A	A	B
cb3206	fpc0011b	82507	3	14171572	14254078	27463	14199034	1.48617		A	B	B	B	A	B	A	A	A	B	B	B	A	B	A	B	B	A	B	B	A	B	B	A	A	B	B	B	A	A	B	B	B	A	B	A	B	A	A	B
cb3207	fpc0011b	82507	3	14171572	14254078	30463	14202034	1.48617		A	B	B	B	A	B	A	A	A	B	B	B	A	B	A	B	B	A	B	B	A	B	B	A	A	B	B	B	A	A	B	B	B	A	B	A	B	A	A	B
cb3208	fpc0011b	82507	3	14171572	14254078	36328	14207899	1.48617		A	B	B	B	A	B	A	A	A	B	B	B	A	B	A	B	B	A	B	B	A	B	B	A	A	B	B	B	A	A	B	B	B	A	B	A	B	A	A	B
cb12230	fpc4013	266837	3	14254179	14521015	30915	14285093	1.48617		A	B	B	B	A	B	A	A	A	B	B	B	A	B	A	B	B	A	B	B	A	B	B	A	A	B	B	B	A	A	B	B	B	A	B	A	B	A	A	B
cb12233	fpc4013	266837	3	14254179	14521015	32342	14286520	1.48617		A	B	B	B	A	B	A	A	A	B	B	B	A	B	A	B	B	A	B	B	A	B	B	A	A	B	B	B	A	A	B	B	B	A	B	A	B	A	A	B
cb12236	fpc4013	266837	3	14254179	14521015	55886	14310064	1.48617		A	B	B	B	A	B	A	A	A	B	B	B	A	B	A	B	B	A	B	B	A	B	B	A	A	B	B	B	A	A	B	B	B	A	B	A	B	A	A	B
cbv19066	fpc4013	266837	3	14254179	14521015	62280	14316458	1.48617		A	B	B	B	A	B	A	A	A	B	B	B	A	B	A	B	B	A	B	B	A	B	B	A	A	B	B	B	A	A	B	B	B	A	B	A	B	A	A	B
cb31474	fpc4013	266837	3	14254179	14521015	140464	14394642	1.48617		A	B	B	B	A	B	A	A	A	B	B	B	A	B	A	B	B	A	B	B	A	B	B	A	A	B	B	B	A	A	B	B	B	A	B	A	B	A	A	B
cb12100	NA_102	57736	3	14521116	14578851	9372	14530487	1.48617		A	B	B	B	A	B	A	A	A	B	B	B	A	B	A	B	B	A	B	B	A	B	B	A	A	B	B	B	A	A	B	B	B	A	B	A	B	A	A	B
cb12103	NA_102	57736	3	14521116	14578851	45221	14566336	1.48617		A	B	B	B	A	B	A	A	A	B	B	B	A	B	A	B	B	A	B	B	A	B	B	A	A	B	B	B	A	A	B	B	B	A	B	A	B	A	A	B
cb12105	NA_102	57736	3	14521116	14578851	45491	14566606	1.48617		A	B	B	B	A	B	A	A	A	B	B	B	A	B	A	B	B	A	B	B	A	B	B	A	A	B	B	B	A	A	B	B	B	A	B	A	B	A	A	B
cb12107	NA_102	57736	3	14521116	14578851	51626	14572741	1.48617		A	B	B	B	A	B	A	A	A	B	B	B	A	B	A	B	B	A	B	B	A	B	B	A	A	B	B	B	A	A	B	B	B	A	B	A	B	A	A	B
cbv32851	NA_102	57736	3	14521116	14578851	55407	14576522	1.48617		A	B	B	B	A	B	A	A	A	B	B	B	A	B	A	B	B	A	B	B	A	B	B	A	A	B	B	B	A	A	B	B	B	A	B	A	B	A	A	B
cb40547	fpc0010b	512329	4	1	512329	90452	90452	0		A	B	A	A	B	A	B	B	B	B	B	B	B	A	A	B	A	A	B	A	B	A	B	A	A	B	B	A	B	A	A	B	B	B	B	B	A	A	A	B
cb40551	fpc0010b	512329	4	1	512329	90846	90846	0		A	B	A	A	B	A	B	B	B	B	B	B	B	A	A	B	A	A	B	A	B	A	B	A	A	B	B	A	B	A	A	B	B	B	B	B	A	A	A	B
cb40560	fpc0010b	512329	4	1	512329	93308	93308	0		A	B	A	A	B	A	B	B	B	B	B	B	B	A	A	B	A	A	B	A	B	A	B	A	A	B	B	A	B	A	A	B	B	B	B	B	A	A	A	B
cb40563	fpc0010b	512329	4	1	512329	93489	93489	0		A	B	A	A	B	A	B	B	B	B	B	B	B	A	A	B	A	A	B	A	B	A	B	A	A	B	B	A	B	A	A	B	B	B	B	B	A	A	A	B
cb40635	fpc0010b	512329	4	1	512329	192563	192563	0		A	B	A	A	B	A	B	B	B	B	B	B	B	A	A	B	A	A	B	A	B	A	B	A	A	B	B	A	B	A	A	B	B	B	B	B	A	A	A	B
cb40692	fpc0010b	512329	4	1	512329	350729	350729	0		A	B	A	A	B	A	B	B	B	B	B	B	B	A	A	B	A	A	B	A	B	A	B	A	A	B	B	A	B	A	A	B	B	B	B	B	A	A	A	B
cb40744	fpc0010b	512329	4	1	512329	380979	380979	0		A	B	A	A	B	A	B	B	B	B	B	B	B	A	A	B	A	A	B	A	B	A	B	A	A	B	B	A	B	A	A	B	B	B	B	B	A	A	A	B
cb40745	fpc0010b	512329	4	1	512329	381054	381054	0		A	B	A	A	B	A	B	B	B	B	B	B	B	A	A	B	A	A	B	A	B	A	B	A	A	B	B	A	B	A	A	B	B	B	B	B	A	A	A	B
cbv679	fpc0010b	512329	4	1	512329	461608	461608	0		A	B	A	A	B	A	B	B	B	B	B	B	B	A	A	B	A	A	B	A	B	A	B	A	A	B	B	A	B	A	A	B	B	B	B	B	A	A	A	B
cb23135	fpc3752b	71933	4	512430	584362	36946	549375	0.006004		A	B	A	A	B	A	B	B	B	B	B	B	B	A	A	B	A	B	B	A	B	A	B	A	A	B	B	A	B	A	A	B	B	B	B	B	A	A	A	B
cb34179	fpc3752a	984678	4	584463	1569140	14618	599080	0.006004		A	B	A	A	B	A	B	B	B	B	B	B	B	A	A	B	A	B	B	A	B	A	B	A	A	B	B	A	B	A	A	B	B	B	B	B	A	A	A	B
cb34184	fpc3752a	984678	4	584463	1569140	24454	608916	0.006004		A	B	A	A	B	A	B	B	B	B	B	B	B	A	A	B	A	B	B	A	B	A	B	A	A	B	B	A	B	A	A	B	B	B	B	B	A	A	A	B
cb34190	fpc3752a	984678	4	584463	1569140	37061	621523	0.006004		A	B	A	A	B	A	B	B	B	B	B	B	B	A	A	B	A	B	B	A	B	A	B	A	A	B	B	A	B	A	A	B	B	B	B	B	A	A	A	B
cb15614	fpc3752a	984678	4	584463	1569140	623390	1207852	0.04976		A	B	A	A	B	A	B	B	B	B	B	B	B	B	A	B	A	B	B	A	B	A	B	A	A	B	B	A	B	A	A	B	A	B	B	B	A	A	A	B
cb34264	fpc3752a	984678	4	584463	1569140	751067	1335529	0.055764		A	B	A	A	B	A	B	B	B	B	B	B	B	B	A	B	A	B	B	A	B	A	B	A	A	B	B	A	B	A	A	B	A	B	B	B	A	A	A	B
cb22831	fpc3752c	199745	4	1569241	1768985	84166	1653406	0.106099		A	B	A	A	B	A	A	B	A	B	A	B	B	B	A	B	A	B	B	B	B	A	B	A	A	B	A	A	B	A	A	B	A	B	B	B	A	A	B	B
cb22832	fpc3752c	199745	4	1569241	1768985	89543	1658783	0.106099		A	B	A	A	B	A	A	B	A	B	A	B	B	B	A	B	A	B	B	B	B	A	B	A	A	B	A	A	B	A	A	B	A	B	B	B	A	A	B	B
cb8823	fpc4250	590827	4	1769086	2359912	18734	1787819	0.130623		A	B	A	A	B	A	A	B	A	B	A	B	B	B	A	B	A	B	B	B	B	A	B	A	A	B	A	A	B	A	A	B	A	B	B	B	A	A	B	B
cb8822	fpc4250	590827	4	1769086	2359912	18802	1787887	0.130623		A	B	A	A	B	A	A	B	A	B	A	B	B	B	A	B	A	B	B	B	B	A	B	A	A	B	A	A	B	A	A	B	A	B	B	B	A	A	B	B
cb8836	fpc4250	590827	4	1769086	2359912	68104	1837189	0.130623		A	B	A	A	B	A	A	B	A	B	A	B	B	B	A	B	A	B	B	B	B	A	B	A	A	B	A	A	B	A	A	B	A	B	B	B	A	A	B	B
cb8856	fpc4250	590827	4	1769086	2359912	272387	2041472	0.167885		A	B	A	A	B	A	A	B	A	B	B	B	B	B	A	B	B	B	B	B	B	A	B	A	A	B	B	A	B	A	A	B	A	B	B	B	A	A	B	B
cbv24603	fpc4118	298757	4	2360013	2658769	57681	2417693	0.205148		A	B	A	A	B	A	A	B	A	B	B	B	B	B	A	B	B	B	B	B	B	B	B	A	A	B	B	A	B	A	A	B	A	B	B	B	A	A	B	B
cb29011	fpc4118	298757	4	2360013	2658769	58300	2418312	0.205148		A	B	A	A	B	A	A	B	A	B	B	B	B	B	A	B	B	B	B	B	B	B	B	A	A	B	B	A	B	A	A	B	A	B	B	B	A	A	B	B
cb8147	fpc4118	298757	4	2360013	2658769	107159	2467171	0.211152		A	B	A	A	B	A	A	B	A	B	B	B	B	B	A	B	B	B	B	B	B	B	B	A	A	B	B	A	B	A	A	B	A	B	B	B	A	A	B	B
cb8176	fpc4118	298757	4	2360013	2658769	203720	2563732	0.211152		A	B	A	A	B	A	A	B	A	B	B	B	B	B	A	B	B	B	B	B	B	B	B	A	A	B	B	A	B	A	A	B	A	B	B	B	A	A	B	B
cb67247	fpc4334c	105571	4	2658870	2764440	22963	2741478	0.242005		A	B	A	A	B	A	A	B	A	B	B	B	B	B	A	B	B	B	B	B	B	B	B	A	A	B	B	A	B	A	A	B	A	B	B	B	A	A	B	B
cb67244	fpc4334c	105571	4	2658870	2764440	22716	2741725	0.242005		A	B	A	A	B	A	A	B	A	B	B	B	B	B	A	B	B	B	B	B	B	B	B	A	A	B	B	A	B	A	A	B	A	B	B	B	A	A	B	B
cb67242	fpc4334c	105571	4	2658870	2764440	22455	2741986	0.242005		A	B	A	A	B	A	A	B	A	B	B	B	B	B	A	B	B	B	B	B	B	B	B	A	A	B	B	A	B	A	A	B	A	B	B	B	A	A	B	B
cb67241	fpc4334c	105571	4	2658870	2764440	11202	2753239	0.254106		A	B	A	A	B	A	A	B	A	B	B	B	B	B	A	B	B	B	B	B	B	B	B	A	A	B	B	B	B	A	A	B	A	B	B	B	B	A	B	B
cb67240	fpc4334c	105571	4	2658870	2764440	11031	2753410	0.254106		A	B	A	A	B	A	A	B	A	B	B	B	B	B	A	B	B	B	B	B	B	B	B	A	A	B	B	B	B	A	A	B	A	B	B	B	B	A	B	B
cb67031	fpc4334a	382108	4	2764541	3146648	13193	2777733	0.284959		A	B	A	A	B	A	A	B	A	B	B	B	B	B	A	B	B	B	B	A	B	B	B	A	A	B	B	B	B	A	A	B	A	B	B	B	B	A	B	B
cb67034	fpc4334a	382108	4	2764541	3146648	13260	2777800	0.284959		A	B	A	A	B	A	A	B	A	B	B	B	B	B	A	B	B	B	B	A	B	B	B	A	A	B	B	B	B	A	A	B	A	B	B	B	B	A	B	B
cbv30072	fpc4334a	382108	4	2764541	3146648	66986	2831526	0.284959		A	B	A	A	B	A	A	B	A	B	B	B	B	B	A	B	B	B	B	A	B	B	B	A	A	B	B	B	B	A	A	B	A	B	B	B	B	A	B	B
cb67051	fpc4334a	382108	4	2764541	3146648	77419	2841959	0.284959		A	B	A	A	B	A	A	B	A	B	B	B	B	B	A	B	B	B	B	A	B	B	B	A	A	B	B	B	B	A	A	B	A	B	B	B	B	A	B	B
cb52743	fpc2501b	293261	4	3146749	3440009	29661	3176409	0.34196		A	B	A	A	B	A	A	B	A	B	B	B	B	B	A	B	B	B	B	A	B	B	B	A	A	B	B	B	B	A	A	B	A	B	B	B	B	A	B	B
cb52755	fpc2501b	293261	4	3146749	3440009	46523	3193271	0.34196		A	B	A	A	B	A	A	B	A	B	B	B	B	B	A	B	B	B	B	A	B	B	B	A	A	B	B	B	B	A	A	B	A	B	B	B	B	A	B	B
cb52768	fpc2501b	293261	4	3146749	3440009	76395	3223143	0.34196		A	B	A	A	B	A	A	B	A	B	B	B	B	B	A	B	B	B	B	A	B	B	B	A	A	B	B	B	B	A	A	B	A	B	B	B	B	A	B	B
cb52774	fpc2501b	293261	4	3146749	3440009	78483	3225231	0.34196		A	B	A	A	B	A	A	B	A	B	B	B	B	B	A	B	B	B	B	A	B	B	B	A	A	B	B	B	B	A	A	B	A	B	B	B	B	A	B	B
cb36872	NA_212	20829	4	3440110	3460938	7358	3447467	0.354062		A	B	A	A	B	A	A	B	A	B	B	B	B	B	A	B	B	B	B	A	B	B	B	A	A	B	B	B	B	A	A	B	A	B	B	B	B	A	B	B
cb36876	NA_212	20829	4	3440110	3460938	8404	3448513	0.354062		A	B	A	A	B	A	A	B	A	B	B	B	B	B	A	B	B	B	B	A	B	B	B	A	A	B	B	B	B	A	A	B	A	B	B	B	B	A	B	B
cb36877	NA_212	20829	4	3440110	3460938	8481	3448590	0.354062		A	B	A	A	B	A	A	B	A	B	B	B	B	B	A	B	B	B	B	A	B	B	B	A	A	B	B	B	B	A	A	B	A	B	B	B	B	A	B	B
cb26615	NA_015	30729	4	3461039	3491767	10843	3471881	0.354062		A	B	A	A	B	A	A	B	A	B	B	B	B	B	A	B	B	B	B	A	B	B	B	A	A	B	B	B	B	A	A	B	A	B	B	B	B	A	B	B
cb26620	NA_015	30729	4	3461039	3491767	11339	3472377	0.354062		A	B	A	A	B	A	A	B	A	B	B	B	B	B	A	B	B	B	B	A	B	B	B	A	A	B	B	B	B	A	A	B	A	B	B	B	B	A	B	B
cb26624	NA_015	30729	4	3461039	3491767	11476	3472514	0.354062		A	B	A	A	B	A	A	B	A	B	B	B	B	B	A	B	B	B	B	A	B	B	B	A	A	B	B	B	B	A	A	B	A	B	B	B	B	A	B	B
cb26625	NA_015	30729	4	3461039	3491767	11569	3472607	0.354062		A	B	A	A	B	A	A	B	A	B	B	B	B	B	A	B	B	B	B	A	B	B	B	A	A	B	B	B	B	A	A	B	A	B	B	B	B	A	B	B
cb25208	fpc4382c	50588	4	3491868	3542455	19447	3511314	0.360065		A	B	A	A	B	A	A	B	A	B	B	B	B	B	A	B	B	B	B	A	B	B	B	A	A	B	B	B	B	A	A	B	A	B	B	B	B	A	B	B
cb2961	fpc4382c	50588	4	3491868	3542455	26531	3518398	0.360065		A	B	A	A	B	A	A	B	A	B	B	B	B	B	A	B	B	B	B	A	B	B	B	A	A	B	B	B	B	A	A	B	A	B	B	B	B	A	B	B
cb16751	fpc4382a	150968	4	3542556	3693523	141199	3552325	0.378339		A	B	A	A	B	A	A	B	A	B	B	B	B	B	A	B	B	B	B	A	B	B	B	A	A	B	B	B	B	A	A	B	A	B	B	B	B	A	B	B
cb34965	fpc4382a	150968	4	3542556	3693523	132656	3560868	0.378339		A	B	A	A	B	A	A	B	A	B	B	B	B	B	A	B	B	B	B	A	B	B	B	A	A	B	B	B	B	A	A	B	A	B	B	B	B	A	B	B
cb34954	fpc4382a	150968	4	3542556	3693523	125659	3567865	0.378339		A	B	A	A	B	A	A	B	A	B	B	B	B	B	A	B	B	B	B	A	B	B	B	A	A	B	B	B	B	A	A	B	A	B	B	B	B	A	B	B
cb16748	fpc4382a	150968	4	3542556	3693523	54942	3638582	0.378339		A	B	A	A	B	A	A	B	A	B	B	B	B	B	A	B	B	B	B	A	B	B	B	A	A	B	B	B	B	A	A	B	A	B	B	B	B	A	B	B
cb57477	fpc3857c2	521263	4	3693624	4214886	24679	3718302	0.384343		A	B	A	A	B	A	A	B	A	B	B	B	B	B	A	B	B	B	B	A	B	B	B	A	A	B	B	B	B	A	A	B	A	B	B	B	B	A	B	B
cb57565	fpc3857c2	521263	4	3693624	4214886	304821	3998444	0.4281		A	B	A	A	B	A	A	B	A	B	B	B	B	B	A	A	B	B	B	A	B	B	B	A	A	B	B	B	B	A	A	B	A	B	B	B	B	A	B	B
cb57570	fpc3857c2	521263	4	3693624	4214886	307920	4001543	0.4281		A	B	A	A	B	A	A	B	A	B	B	B	B	B	A	A	B	B	B	A	B	B	B	A	A	B	B	B	B	A	A	B	A	B	B	B	B	A	B	B
cb57572	fpc3857c2	521263	4	3693624	4214886	308112	4001735	0.4281		A	B	A	A	B	A	A	B	A	B	B	B	B	B	A	A	B	B	B	A	B	B	B	A	A	B	B	B	B	A	A	B	A	B	B	B	B	A	B	B
cb65994	fpc4260b	663426	4	4214987	4878412	647417	4230996	0.481757		A	B	A	A	B	A	B	B	A	B	B	A	B	B	B	A	B	B	B	A	B	B	B	A	B	B	B	B	B	A	B	B	A	B	B	B	B	A	B	B
cb65976	fpc4260b	663426	4	4214987	4878412	526127	4352286	0.496935		A	B	A	A	B	A	B	B	A	B	B	A	B	B	B	A	B	B	B	A	B	B	B	A	B	B	B	B	B	A	B	B	A	B	B	B	B	A	B	B
cb65947	fpc4260b	663426	4	4214987	4878412	356006	4522407	0.527787		A	B	A	A	B	A	B	B	A	B	B	B	B	B	B	A	B	B	B	A	B	B	B	A	B	B	B	B	B	A	B	B	A	B	B	B	B	A	B	B
cb65866	fpc4260b	663426	4	4214987	4878412	91021	4787392	0.55864		A	B	A	A	B	A	B	B	A	B	B	B	B	B	B	A	B	B	B	A	B	B	B	A	B	B	B	B	B	A	B	B	A	B	B	B	B	A	B	B
cb3629	fpc4260a	230965	4	4878513	5109477	90196	4968708	0.570741		A	B	A	A	B	A	B	B	A	B	B	B	B	B	B	B	B	B	B	A	B	B	B	A	B	B	B	B	B	A	B	B	A	B	B	B	B	A	B	B
cb3750	fpc4260a	230965	4	4878513	5109477	177251	5055763	0.582843		A	B	A	A	B	A	B	B	A	B	B	B	B	B	B	B	B	B	B	A	B	B	B	A	B	B	B	B	B	A	B	B	A	B	B	B	B	A	B	B
cb3790	fpc4260a	230965	4	4878513	5109477	216198	5094710	0.582843		A	B	A	A	B	A	B	B	A	B	B	B	B	B	B	B	B	B	B	A	B	B	B	A	B	B	B	B	B	A	B	B	A	B	B	B	B	A	B	B
cb7745	fpc4152	1357961	4	5109578	6467538	869349	5598190	0.620106		A	B	A	A	B	A	B	B	A	B	B	B	B	B	B	B	B	A	B	A	B	B	B	B	B	B	B	B	B	A	B	B	A	B	B	B	B	A	B	B
cb30088	fpc4152	1357961	4	5109578	6467538	759246	5708293	0.626109		A	B	A	A	B	A	B	B	A	B	B	B	B	B	B	B	B	A	B	A	B	B	B	B	B	B	B	B	B	A	B	B	A	B	B	B	B	A	B	B
cbv26280	fpc4152	1357961	4	5109578	6467538	462092	6005447	0.644383		A	B	A	A	B	A	B	B	A	B	B	B	B	B	B	B	A	A	B	A	B	B	B	B	B	B	B	B	B	A	B	B	A	B	B	B	B	A	B	B
cb9388	fpc4152	1357961	4	5109578	6467538	423152	6044387	0.650387		A	B	A	A	B	A	B	B	A	B	B	B	B	B	A	B	A	A	B	A	B	B	B	B	B	B	B	B	B	A	B	B	A	B	B	B	B	A	B	B
cb9308	fpc4152	1357961	4	5109578	6467538	112678	6354861	0.650387		A	B	A	A	B	A	B	B	A	B	B	B	B	B	A	B	A	A	B	A	B	B	B	B	B	B	B	B	B	A	B	B	A	B	B	B	B	A	B	B
cb9309	fpc4152	1357961	4	5109578	6467538	112502	6355037	0.650387		A	B	A	A	B	A	B	B	A	B	B	B	B	B	A	B	A	A	B	A	B	B	B	B	B	B	B	B	B	A	B	B	A	B	B	B	B	A	B	B
cb9310	fpc4152	1357961	4	5109578	6467538	112392	6355147	0.650387		A	B	A	A	B	A	B	B	A	B	B	B	B	B	A	B	A	A	B	A	B	B	B	B	B	B	B	B	B	A	B	B	A	B	B	B	B	A	B	B
cb9316	fpc4152	1357961	4	5109578	6467538	112271	6355268	0.650387		A	B	A	A	B	A	B	B	A	B	B	B	B	B	A	B	A	A	B	A	B	B	B	B	B	B	B	B	B	A	B	B	A	B	B	B	B	A	B	B
cb9283	fpc4152	1357961	4	5109578	6467538	94070	6373469	0.650387		A	B	A	A	B	A	B	B	A	B	B	B	B	B	A	B	A	A	B	A	B	B	B	B	B	B	B	B	B	A	B	B	A	B	B	B	B	A	B	B
cb13574	fpc2220b	124876	4	6467639	6592514	8458	6476096	0.668661		A	B	A	A	B	A	B	B	A	B	B	B	B	B	A	B	A	A	B	A	B	B	B	B	B	B	B	B	B	A	B	B	A	B	B	B	B	A	B	B
cb13582	fpc2220b	124876	4	6467639	6592514	38958	6506596	0.668661		A	B	A	A	B	A	B	B	A	B	B	B	B	B	A	B	A	A	B	A	B	B	B	B	B	B	B	B	B	A	B	B	A	B	B	B	B	A	B	B
cb21929	fpc2220b	124876	4	6467639	6592514	85474	6553112	0.674665		A	B	A	A	B	A	B	B	A	B	B	B	B	B	A	B	A	A	B	A	B	B	B	B	B	B	B	B	B	A	B	B	A	B	B	B	B	A	B	B
cb46152	fpc0110	632252	4	6592615	7224866	472567	6752300	0.680669		A	B	A	A	B	A	B	B	A	B	B	B	B	B	A	B	A	A	B	A	B	B	B	B	B	B	B	B	B	A	B	B	A	B	B	B	B	A	B	B
cb14236	fpc0110	632252	4	6592615	7224866	397119	6827748	0.680669		A	B	A	A	B	A	B	B	A	B	B	B	B	B	A	B	A	A	B	A	B	B	B	B	B	B	B	B	B	A	B	B	A	B	B	B	B	A	B	B
cb14228	fpc0110	632252	4	6592615	7224866	330162	6894705	0.686673		A	B	A	A	B	A	B	B	A	B	B	B	B	B	A	B	A	A	B	A	B	B	B	B	B	B	B	B	B	A	B	B	A	B	B	B	B	A	B	B
cb33050	fpc0110	632252	4	6592615	7224866	184656	7040211	0.698774		A	B	A	A	B	A	A	B	A	B	B	B	B	B	A	B	A	A	B	A	B	B	B	B	B	B	B	B	B	A	B	B	A	B	B	B	B	A	B	B
cb46064	fpc0110	632252	4	6592615	7224866	76553	7148314	0.698774		A	B	A	A	B	A	A	B	A	B	B	B	B	B	A	B	A	A	B	A	B	B	B	B	B	B	B	B	B	A	B	B	A	B	B	B	B	A	B	B
cb46062	fpc0110	632252	4	6592615	7224866	76062	7148805	0.698774		A	B	A	A	B	A	A	B	A	B	B	B	B	B	A	B	A	A	B	A	B	B	B	B	B	B	B	B	B	A	B	B	A	B	B	B	B	A	B	B
cb46025	fpc0110	632252	4	6592615	7224866	32263	7192604	0.698774		A	B	A	A	B	A	A	B	A	B	B	B	B	B	A	B	A	A	B	A	B	B	B	B	B	B	B	B	B	A	B	B	A	B	B	B	B	A	B	B
cb46024	fpc0110	632252	4	6592615	7224866	32078	7192789	0.698774		A	B	A	A	B	A	A	B	A	B	B	B	B	B	A	B	A	A	B	A	B	B	B	B	B	B	B	B	B	A	B	B	A	B	B	B	B	A	B	B
cb46021	fpc0110	632252	4	6592615	7224866	28677	7196190	0.698774		A	B	A	A	B	A	A	B	A	B	B	B	B	B	A	B	A	A	B	A	B	B	B	B	B	B	B	B	B	A	B	B	A	B	B	B	B	A	B	B
cb46015	fpc0110	632252	4	6592615	7224866	8680	7216187	0.698774		A	B	A	A	B	A	A	B	A	B	B	B	B	B	A	B	A	A	B	A	B	B	B	B	B	B	B	B	B	A	B	B	A	B	B	B	B	A	B	B
cb46006	fpc0110	632252	4	6592615	7224866	1592	7223275	0.698774		A	B	A	A	B	A	A	B	A	B	B	B	B	B	A	B	A	A	B	A	B	B	B	B	B	B	B	B	B	A	B	B	A	B	B	B	B	A	B	B
cbv7801	fpc0143a	1136387	4	7224967	8361353	106713	8254641	0.698774		A	B	A	A	B	A	A	B	A	B	B	B	B	B	A	B	A	A	B	A	B	B	B	B	B	B	B	B	B	A	B	B	A	B	B	B	B	A	B	B
cb46441	fpc0143a	1136387	4	7224967	8361353	68649	8292705	0.698774		A	B	A	A	B	A	A	B	A	B	B	B	B	B	A	B	A	A	B	A	B	B	B	B	B	B	B	B	B	A	B	B	A	B	B	B	B	A	B	B
cb46440	fpc0143a	1136387	4	7224967	8361353	68499	8292855	0.698774		A	B	A	A	B	A	A	B	A	B	B	B	B	B	A	B	A	A	B	A	B	B	B	B	B	B	B	B	B	A	B	B	A	B	B	B	B	A	B	B
cb34591	NA_036	6851	4	8361454	8368304	2235	8363688	0.710876		A	B	A	B	B	A	A	B	A	B	B	B	B	B	A	B	A	A	B	A	B	B	B	B	B	B	B	B	B	A	B	B	A	B	B	B	B	A	B	B
cb46785	fpc0143b	922891	4	8368405	9291295	282771	8651175	0.716879		A	B	A	B	B	A	A	B	A	B	B	B	B	B	A	B	A	B	B	A	B	B	B	B	B	B	B	B	B	A	B	B	A	B	B	B	B	A	B	B
cb46791	fpc0143b	922891	4	8368405	9291295	319776	8688180	0.716879		A	B	A	B	B	A	A	B	A	B	B	B	B	B	A	B	A	B	B	A	B	B	B	B	B	B	B	B	B	A	B	B	A	B	B	B	B	A	B	B
cb46793	fpc0143b	922891	4	8368405	9291295	321075	8689479	0.716879		A	B	A	B	B	A	A	B	A	B	B	B	B	B	A	B	A	B	B	A	B	B	B	B	B	B	B	B	B	A	B	B	A	B	B	B	B	A	B	B
cb46800	fpc0143b	922891	4	8368405	9291295	480974	8849378	0.716879		A	B	A	B	B	A	A	B	A	B	B	B	B	B	A	B	A	B	B	A	B	B	B	B	B	B	B	B	B	A	B	B	A	B	B	B	B	A	B	B
cb46874	fpc0143b	922891	4	8368405	9291295	739072	9107476	0.728981		A	B	A	B	B	A	A	B	A	B	B	B	B	B	A	B	A	B	B	A	B	B	B	B	B	B	B	B	B	A	B	B	A	B	B	B	B	A	B	B
cb10089	fpc0063	767399	4	9291396	10058794	92525	9383920	0.734985		A	B	A	B	B	B	A	B	A	B	B	B	B	B	A	B	A	B	B	A	B	B	B	B	B	B	B	B	B	A	B	B	A	B	B	B	B	A	B	B
cb10090	fpc0063	767399	4	9291396	10058794	150026	9441421	0.734985		A	B	A	B	B	B	A	B	A	B	B	B	B	B	A	B	A	B	B	A	B	B	B	B	B	B	B	B	B	A	B	B	A	B	B	B	B	A	B	B
cb10123	fpc0063	767399	4	9291396	10058794	170236	9461631	0.734985		A	B	A	B	B	B	A	B	A	B	B	B	B	B	A	B	A	B	B	A	B	B	B	B	B	B	B	B	B	A	B	B	A	B	B	B	B	A	B	B
cb10122	fpc0063	767399	4	9291396	10058794	170495	9461890	0.734985		A	B	A	B	B	B	A	B	A	B	B	B	B	B	A	B	A	B	B	A	B	B	B	B	B	B	B	B	B	A	B	B	A	B	B	B	B	A	B	B
cb30376	fpc0063	767399	4	9291396	10058794	204943	9496338	0.734985		A	B	A	B	B	B	A	B	A	B	B	B	B	B	A	B	A	B	B	A	B	B	B	B	B	B	B	B	B	A	B	B	A	B	B	B	B	A	B	B
cb30379	fpc0063	767399	4	9291396	10058794	207607	9499002	0.734985		A	B	A	B	B	B	A	B	A	B	B	B	B	B	A	B	A	B	B	A	B	B	B	B	B	B	B	B	B	A	B	B	A	B	B	B	B	A	B	B
cb10138	fpc0063	767399	4	9291396	10058794	598040	9889435	0.759508		A	B	A	B	B	B	A	B	A	B	B	A	B	B	A	B	A	B	B	A	B	B	B	B	B	B	B	B	B	A	B	B	A	B	B	B	B	A	B	B
cbh44688	NA_076	60520	4	10058895	10119414	59546	10118440	0.759508		A	B	A	B	B	B	A	B	A	B	B	A	B	B	A	B	A	B	B	A	B	B	B	B	B	B	B	B	B	A	B	B	A	B	B	B	B	A	B	B
cb31221	NA_147	59626	4	10119515	10179140	17545	10137059	0.759508		A	B	A	B	B	B	A	B	A	B	B	A	B	B	A	B	A	B	B	A	B	B	B	B	B	B	B	B	B	A	B	B	A	B	B	B	B	A	B	B
cbh44801	NA_147	59626	4	10119515	10179140	56150	10175664	0.759508		A	B	A	B	B	B	A	B	A	B	B	A	B	B	A	B	A	B	B	A	B	B	B	B	B	B	B	B	B	A	B	B	A	B	B	B	B	A	B	B
cb3609	fpc4331	85487	4	10179241	10264727	347	10179587	0.759508		A	B	A	B	B	B	A	B	A	B	B	A	B	B	A	B	A	B	B	A	B	B	B	B	B	B	B	B	B	A	B	B	A	B	B	B	B	A	B	B
cb3621	fpc4331	85487	4	10179241	10264727	55230	10234470	0.759508		A	B	A	B	B	B	A	B	A	B	B	A	B	B	A	B	A	B	B	A	B	B	B	B	B	B	B	B	B	A	B	B	A	B	B	B	B	A	B	B
cb42199	fpc0039	1153984	4	10264828	11418811	1123716	10295096	0.77161		A	B	A	B	B	B	A	B	A	B	B	A	B	B	A	B	A	B	B	A	B	B	B	B	B	B	B	B	B	A	B	B	A	B	B	B	B	A	B	B
cb32785	fpc0039	1153984	4	10264828	11418811	190122	11228690	0.789884		A	B	A	B	B	B	A	B	A	B	B	A	B	B	A	B	A	B	B	A	B	B	B	B	B	B	B	B	B	A	B	B	A	B	B	B	B	A	B	B
cb13588	fpc0039	1153984	4	10264828	11418811	139338	11279474	0.789884		A	B	A	B	B	B	A	B	A	B	B	A	B	B	A	B	A	B	B	A	B	B	B	B	B	B	B	B	B	A	B	B	A	B	B	B	B	A	B	B
cb13587	fpc0039	1153984	4	10264828	11418811	139267	11279545	0.789884		A	B	A	B	B	B	A	B	A	B	B	A	B	B	A	B	A	B	B	A	B	B	B	B	B	B	B	B	B	A	B	B	A	B	B	B	B	A	B	B
cb13583	fpc0039	1153984	4	10264828	11418811	135966	11282846	0.795888		A	B	A	B	B	B	A	B	A	B	B	A	B	B	A	B	A	B	B	A	B	B	B	B	B	B	B	B	B	A	B	B	A	B	B	B	B	A	B	B
cbv1856	fpc0039	1153984	4	10264828	11418811	15757	11403055	0.795888		A	B	A	B	B	B	A	B	A	B	B	A	B	B	A	B	A	B	B	A	B	B	B	B	B	B	B	B	B	A	B	B	A	B	B	B	B	A	B	B
cb4086	fpc4069d	530435	4	11418912	11949346	438152	11511195	0.795888		A	B	A	B	B	B	A	B	A	B	B	A	B	B	A	B	A	B	B	A	B	B	B	B	B	B	B	B	B	A	B	B	A	B	B	B	B	A	B	B
cb4085	fpc4069d	530435	4	11418912	11949346	438066	11511281	0.795888		A	B	A	B	B	B	A	B	A	B	B	A	B	B	A	B	A	B	B	A	B	B	B	B	B	B	B	B	B	A	B	B	A	B	B	B	B	A	B	B
cb4084	fpc4069d	530435	4	11418912	11949346	437726	11511621	0.795888		A	B	A	B	B	B	A	B	A	B	B	A	B	B	A	B	A	B	B	A	B	B	B	B	B	B	B	B	B	A	B	B	A	B	B	B	B	A	B	B
cb4083	fpc4069d	530435	4	11418912	11949346	429076	11520271	0.795888		A	B	A	B	B	B	A	B	A	B	B	A	B	B	A	B	A	B	B	A	B	B	B	B	B	B	B	B	B	A	B	B	A	B	B	B	B	A	B	B
cb4082	fpc4069d	530435	4	11418912	11949346	385168	11564179	0.801892		A	B	A	B	B	B	A	B	A	B	B	A	B	B	A	B	A	B	B	A	B	B	B	B	B	B	B	B	B	A	B	B	A	B	B	B	B	A	B	B
cb4013	fpc4069d	530435	4	11418912	11949346	264773	11684574	0.826415		A	B	A	B	B	B	A	B	B	B	B	A	B	B	A	B	A	B	B	A	B	B	B	B	B	B	B	B	B	A	B	B	A	B	B	B	B	A	B	B
cb25878	fpc4069d	530435	4	11418912	11949346	62762	11886585	0.844689		A	B	A	B	B	B	A	B	B	B	B	A	B	B	A	B	A	B	B	A	B	B	B	B	B	B	B	B	B	A	B	B	A	B	B	B	B	A	B	B
cb3962	fpc4069d	530435	4	11418912	11949346	28140	11921207	0.844689		A	B	A	B	B	B	A	B	B	B	B	A	B	B	A	B	A	B	B	A	B	B	B	B	B	B	B	B	B	A	B	B	A	B	B	B	B	A	B	B
cb16167	fpc0081	328324	4	11949447	12277770	89634	12039080	0.862963		A	B	A	B	B	B	A	B	B	B	B	A	B	B	A	A	A	B	B	A	B	B	B	B	B	B	B	B	B	A	B	B	A	B	B	B	B	A	B	B
cbv5985	fpc0081	328324	4	11949447	12277770	146432	12095878	0.862963		A	B	A	B	B	B	A	B	B	B	B	A	B	B	A	A	A	B	B	A	B	B	B	B	B	B	B	B	B	A	B	B	A	B	B	B	B	A	B	B
cb34612	fpc0081	328324	4	11949447	12277770	148054	12097500	0.862963		A	B	A	B	B	B	A	B	B	B	B	A	B	B	A	A	A	B	B	A	B	B	B	B	B	B	B	B	B	A	B	B	A	B	B	B	B	A	B	B
cb34614	fpc0081	328324	4	11949447	12277770	148161	12097607	0.862963		A	B	A	B	B	B	A	B	B	B	B	A	B	B	A	A	A	B	B	A	B	B	B	B	B	B	B	B	B	A	B	B	A	B	B	B	B	A	B	B
cb16182	fpc0081	328324	4	11949447	12277770	314609	12264055	0.875065		A	B	A	B	B	B	A	B	B	B	B	A	B	B	A	A	A	B	B	A	B	B	B	B	B	B	B	B	B	A	B	B	A	B	B	B	B	A	B	B
cb33066	NA_206	26320	4	12277871	12304190	7370	12285240	0.875065		A	B	A	B	B	B	A	B	B	B	B	A	B	B	A	A	A	B	B	A	B	B	B	B	B	B	B	B	B	A	B	B	A	B	B	B	B	A	B	B
cbh44908	NA_206	26320	4	12277871	12304190	12649	12290519	0.875065		A	B	A	B	B	B	A	B	B	B	B	A	B	B	A	A	A	B	B	A	B	B	B	B	B	B	B	B	B	A	B	B	A	B	B	B	B	A	B	B
cb7823	fpc1570	606282	4	12304291	12910572	360635	12549938	0.893339		A	B	A	B	B	B	A	B	B	B	B	A	B	B	A	A	A	B	B	A	B	B	B	B	B	B	B	B	B	A	B	B	A	B	B	B	B	A	B	B
cb7791	fpc1570	606282	4	12304291	12910572	323517	12587056	0.893339		A	B	A	B	B	B	A	B	B	B	B	A	B	B	A	A	A	B	B	A	B	B	B	B	B	B	B	B	B	A	B	B	A	B	B	B	B	A	B	B
cb49043	fpc1570	606282	4	12304291	12910572	274655	12635918	0.893339		A	B	A	B	B	B	A	B	B	B	B	A	B	B	A	A	A	B	B	A	B	B	B	B	B	B	B	B	B	A	B	B	A	B	B	B	B	A	B	B
cb48844	fpc1570	606282	4	12304291	12910572	36615	12873958	0.917862		A	B	A	B	B	B	A	B	B	B	B	A	B	B	A	A	A	B	B	A	B	B	B	B	B	B	B	B	B	A	B	B	A	B	B	B	B	A	B	B
cb48843	fpc1570	606282	4	12304291	12910572	36551	12874022	0.917862		A	B	A	B	B	B	A	B	B	B	B	A	B	B	A	A	A	B	B	A	B	B	B	B	B	B	B	B	B	A	B	B	A	B	B	B	B	A	B	B
cb51632	fpc2374a	313447	4	12910673	13224119	293559	12930561	0.917862		A	B	A	B	B	B	A	B	B	B	B	A	B	B	A	A	A	B	B	A	B	B	B	B	B	B	B	B	B	A	B	B	A	B	B	B	B	A	B	B
cb51628	fpc2374a	313447	4	12910673	13224119	293269	12930851	0.917862		A	B	A	B	B	B	A	B	B	B	B	A	B	B	A	A	A	B	B	A	B	B	B	B	B	B	B	B	B	A	B	B	A	B	B	B	B	A	B	B
cb51627	fpc2374a	313447	4	12910673	13224119	293096	12931024	0.917862		A	B	A	B	B	B	A	B	B	B	B	A	B	B	A	A	A	B	B	A	B	B	B	B	B	B	B	B	B	A	B	B	A	B	B	B	B	A	B	B
cb19643	fpc2374a	313447	4	12910673	13224119	73759	13150361	0.942386		A	B	A	B	B	B	A	B	B	B	B	A	B	B	A	A	A	B	B	B	B	B	B	B	B	B	B	B	B	A	B	B	A	B	B	B	B	A	B	B
cbv13421	fpc2374a	313447	4	12910673	13224119	59459	13164661	0.942386		A	B	A	B	B	B	A	B	B	B	B	A	B	B	A	A	A	B	B	B	B	B	B	B	B	B	B	B	B	A	B	B	A	B	B	B	B	A	B	B
cb37227	fpc2374a	313447	4	12910673	13224119	27903	13196217	0.942386		A	B	A	B	B	B	A	B	B	B	B	A	B	B	A	A	A	B	B	B	B	B	B	B	B	B	B	B	B	A	B	B	A	B	B	B	B	A	B	B
cb37225	fpc2374a	313447	4	12910673	13224119	27763	13196357	0.942386		A	B	A	B	B	B	A	B	B	B	B	A	B	B	A	A	A	B	B	B	B	B	B	B	B	B	B	B	B	A	B	B	A	B	B	B	B	A	B	B
cb37222	fpc2374a	313447	4	12910673	13224119	25582	13198538	0.94839		A	B	A	B	B	B	A	B	B	B	B	A	B	B	A	A	A	B	B	B	B	B	B	B	B	B	B	B	B	A	B	B	A	B	B	B	B	A	B	B
cb37215	fpc2374a	313447	4	12910673	13224119	15063	13209057	0.94839		A	B	A	B	B	B	A	B	B	B	B	A	B	B	A	A	A	B	B	B	B	B	B	B	B	B	B	B	B	A	B	B	A	B	B	B	B	A	B	B
cbv28149	fpc4228b	275016	4	13224220	13499235	31668	13255887	0.954394		A	B	A	A	B	B	A	B	B	B	B	A	B	B	A	A	A	B	B	B	B	B	B	B	B	B	B	B	B	A	B	B	A	B	B	B	B	A	B	B
cb23582	fpc4228a	145633	4	13499336	13644968	6069	13505404	0.960398		A	B	A	A	B	B	A	B	B	B	B	A	B	B	A	A	A	B	B	B	B	B	B	B	B	B	B	B	B	A	B	B	A	B	B	B	B	A	B	B
cb395	fpc4228a	145633	4	13499336	13644968	14992	13514327	0.960398		A	B	A	A	B	B	A	B	B	B	B	A	B	B	A	A	A	B	B	B	B	B	B	B	B	B	B	B	B	A	B	B	A	B	B	B	B	A	B	B
cb396	fpc4228a	145633	4	13499336	13644968	15062	13514397	0.960398		A	B	A	A	B	B	A	B	B	B	B	A	B	B	A	A	A	B	B	B	B	B	B	B	B	B	B	B	B	A	B	B	A	B	B	B	B	A	B	B
cb399	fpc4228a	145633	4	13499336	13644968	15283	13514618	0.960398		A	B	A	A	B	B	A	B	B	B	B	A	B	B	A	A	A	B	B	B	B	B	B	B	B	B	B	B	B	A	B	B	A	B	B	B	B	A	B	B
cb405	fpc4228a	145633	4	13499336	13644968	18618	13517953	0.960398		A	B	A	A	B	B	A	B	B	B	B	A	B	B	A	A	A	B	B	B	B	B	B	B	B	B	B	B	B	A	B	B	A	B	B	B	B	A	B	B
cb23588	fpc4228a	145633	4	13499336	13644968	30192	13529527	0.966402		A	B	A	A	B	B	A	B	B	B	B	A	B	B	A	A	A	B	B	B	B	B	B	B	B	A	B	B	B	A	B	B	A	B	B	B	B	A	B	B
cb14873	fpc4090	260700	4	13645069	13905768	43051	13688119	0.978503		A	B	A	A	B	B	A	B	B	B	B	A	B	B	A	A	A	B	B	B	B	B	B	B	B	A	B	B	B	A	B	B	A	B	B	B	B	A	B	B
cbv24001	fpc4090	260700	4	13645069	13905768	65123	13710191	0.978503		A	B	A	A	B	B	A	B	B	B	B	A	B	B	A	A	A	B	B	B	B	B	B	B	B	A	B	B	B	A	B	B	A	B	B	B	B	A	B	B
cb33446	fpc4090	260700	4	13645069	13905768	198430	13843498	1.00303		A	B	A	A	B	B	A	B	B	B	B	A	B	B	A	A	B	B	B	B	B	B	B	B	B	A	B	B	B	A	B	B	A	B	B	B	B	A	B	B
cb58311	fpc4030c	163418	4	13905869	14069286	60273	13966141	1.00903		A	B	A	A	B	B	A	B	B	B	B	A	B	B	A	A	B	B	B	B	B	B	B	B	B	A	B	B	B	A	B	B	A	B	B	B	B	A	B	B
cb33323	fpc4030c	163418	4	13905869	14069286	143277	14049145	1.00903		A	B	A	A	B	B	A	B	B	B	B	A	B	B	A	A	B	B	B	B	B	B	B	B	B	A	B	B	B	A	B	B	A	B	B	B	B	A	B	B
cb39239	NA_143	59312	4	14069387	14128698	25528	14094914	1.01503		A	B	A	A	B	B	A	B	B	B	B	A	B	B	A	A	B	B	B	B	B	B	B	B	A	A	B	B	B	A	B	B	A	B	B	B	B	A	B	B
cb34534	fpc0065a	184223	4	14128799	14313021	168132	14144890	1.02104		A	B	A	A	B	B	A	B	B	B	B	A	B	B	A	A	B	B	B	B	B	B	B	B	A	A	B	B	B	A	B	B	A	B	B	B	B	A	A	B
cb34531	fpc0065a	184223	4	14128799	14313021	157768	14155254	1.03314		A	B	A	A	B	B	A	B	B	B	B	A	B	B	A	A	B	B	B	B	B	B	B	B	A	A	B	B	B	A	B	B	A	B	B	B	B	A	A	B
cb15906	fpc0065a	184223	4	14128799	14313021	66011	14247011	1.04524		A	B	A	A	B	B	A	B	B	B	B	A	A	B	A	A	B	B	B	B	B	B	B	B	A	A	B	B	B	A	B	B	A	B	B	B	B	A	A	B
cb30567	NA_170	65355	4	14313122	14378476	43628	14356749	1.07609		A	B	A	A	B	B	A	B	B	B	B	A	A	B	A	A	B	B	B	B	B	B	B	B	B	A	B	B	B	A	B	B	A	B	B	B	B	A	A	B
cbh44823	NA_170	65355	4	14313122	14378476	45914	14359035	1.07609		A	B	A	A	B	B	A	B	B	B	B	A	A	B	A	A	B	B	B	B	B	B	B	B	B	A	B	B	B	A	B	B	A	B	B	B	B	A	A	B
cbv33879	NA_208	25545	4	14378577	14404121	7599	14386175	1.0821		A	B	A	A	B	B	A	B	B	B	B	A	A	B	A	A	B	B	B	B	B	B	B	B	B	A	B	B	B	A	B	B	A	B	B	B	B	A	A	B
cb18500	fpc4132a	95331	4	14404222	14499552	49457	14453678	1.11936		A	B	A	A	B	B	A	B	B	B	B	A	A	B	A	A	B	B	B	B	B	B	B	B	B	B	B	B	B	A	B	B	A	B	B	B	B	A	A	B
cb18499	fpc4132a	95331	4	14404222	14499552	49520	14453741	1.11936		A	B	A	A	B	B	A	B	B	B	B	A	A	B	A	A	B	B	B	B	B	B	B	B	B	B	B	B	B	A	B	B	A	B	B	B	B	A	A	B
cb18498	fpc4132a	95331	4	14404222	14499552	49668	14453889	1.11936		A	B	A	A	B	B	A	B	B	B	B	A	A	B	A	A	B	B	B	B	B	B	B	B	B	B	B	B	B	A	B	B	A	B	B	B	B	A	A	B
cb18518	fpc4132a	95331	4	14404222	14499552	61854	14466075	1.11936		A	B	A	A	B	B	A	B	B	B	B	A	A	B	A	A	B	B	B	B	B	B	B	B	B	B	B	B	B	A	B	B	A	B	B	B	B	A	A	B
cb18540	fpc4132a	95331	4	14404222	14499552	79317	14483538	1.11936		A	B	A	A	B	B	A	B	B	B	B	A	A	B	A	A	B	B	B	B	B	B	B	B	B	B	B	B	B	A	B	B	A	B	B	B	B	A	A	B
cb59421	fpc4042	183532	4	14499653	14683184	30879	14530531	1.15662		A	B	A	A	B	B	A	B	B	B	B	A	A	B	A	A	B	B	B	B	B	B	B	B	B	B	B	B	B	A	B	B	A	B	B	B	A	A	A	B
cb59442	fpc4042	183532	4	14499653	14683184	48211	14547863	1.16873		A	B	A	A	B	B	A	B	B	B	B	A	A	B	A	A	B	B	B	B	B	B	B	B	B	B	B	B	B	A	B	B	A	B	B	B	A	A	A	B
cb59443	fpc4042	183532	4	14499653	14683184	48279	14547931	1.16873		A	B	A	A	B	B	A	B	B	B	B	A	A	B	A	A	B	B	B	B	B	B	B	B	B	B	B	B	B	A	B	B	A	B	B	B	A	A	A	B
cb59453	fpc4042	183532	4	14499653	14683184	63253	14562905	1.18083		A	B	A	A	B	B	B	B	B	B	B	A	A	B	A	A	B	B	B	B	B	B	B	B	B	B	B	B	B	A	B	B	A	B	B	B	A	A	A	B
cb59454	fpc4042	183532	4	14499653	14683184	63320	14562972	1.18083		A	B	A	A	B	B	B	B	B	B	B	A	A	B	A	A	B	B	B	B	B	B	B	B	B	B	B	B	B	A	B	B	A	B	B	B	A	A	A	B
cb59455	fpc4042	183532	4	14499653	14683184	63441	14563093	1.18083		A	B	A	A	B	B	B	B	B	B	B	A	A	B	A	A	B	B	B	B	B	B	B	B	B	B	B	B	B	A	B	B	A	B	B	B	A	A	A	B
cb68993	NA_057	66857	4	14683285	14750141	50168	14699974	1.22458		A	B	A	A	B	B	B	B	B	B	B	A	A	B	A	A	B	B	B	B	B	B	B	B	B	B	B	B	B	A	B	B	A	B	B	B	A	A	A	B
cb31715	NA_057	66857	4	14683285	14750141	12808	14737334	1.23668		A	B	A	A	B	B	B	B	B	B	B	A	A	B	A	A	B	B	B	B	B	B	B	B	B	B	B	B	B	A	B	B	A	B	B	B	A	A	A	B
cb31713	NA_057	66857	4	14683285	14750141	10189	14739953	1.23668		A	B	A	A	B	B	B	B	B	B	B	A	A	B	A	A	B	B	B	B	B	B	B	B	B	B	B	B	B	A	B	B	A	B	B	B	A	A	A	B
cbv19538	fpc4028	189471	4	14750242	14939712	11345	14761586	1.24269		A	B	A	A	B	B	B	B	B	B	B	A	A	B	A	A	B	B	B	B	B	B	B	B	B	B	B	B	B	A	B	B	A	B	B	B	A	A	A	B
cb58228	fpc4028	189471	4	14750242	14939712	70286	14820527	1.24269		A	B	A	A	B	B	B	B	B	B	B	A	A	B	A	A	B	B	B	B	B	B	B	B	B	B	B	B	B	A	B	B	A	B	B	B	A	A	A	B
cb58238	fpc4028	189471	4	14750242	14939712	71420	14821661	1.24567		A	B	A	A	B	B	B	B	B	B	B	A	A	B	A	A	B	B	B	B	B	B	B	B	B	B	B	B	B	A	B	B	A	B	B	B	A	A	A	B
cb11456	fpc2887e	21148	4	14939813	14960960	6811	14946623	1.32673		A	B	A	A	B	B	B	B	B	B	B	A	A	B	A	A	B	B	B	B	B	B	B	B	B	B	B	B	B	A	B	B	B	A	B	B	A	A	A	B
cb7592	NA_087	104576	4	14961061	15065636	21124	14982184	1.32673		A	B	A	A	B	B	B	B	B	B	B	A	A	B	A	A	B	B	B	B	B	B	B	B	B	B	B	B	B	A	B	B	B	A	B	B	A	A	A	B
cb7594	NA_087	104576	4	14961061	15065636	23192	14984252	1.32673		A	B	A	A	B	B	B	B	B	B	B	A	A	B	A	A	B	B	B	B	B	B	B	B	B	B	B	B	B	A	B	B	B	A	B	B	A	A	A	B
cb7593	NA_087	104576	4	14961061	15065636	23283	14984343	1.32673		A	B	A	A	B	B	B	B	B	B	B	A	A	B	A	A	B	B	B	B	B	B	B	B	B	B	B	B	B	A	B	B	B	A	B	B	A	A	A	B
cb15243	NA_120	50858	4	15065737	15116594	47961	15068634	1.33273		A	B	A	A	B	B	B	B	B	B	B	A	A	B	A	A	B	B	B	B	B	B	B	B	B	B	B	B	B	A	B	B	B	A	B	B	A	A	A	B
cb33853	NA_120	50858	4	15065737	15116594	35500	15081095	1.33273		A	B	A	A	B	B	B	B	B	B	B	A	A	B	A	A	B	B	B	B	B	B	B	B	B	B	B	B	B	A	B	B	B	A	B	B	A	A	A	B
cbv32982	NA_120	50858	4	15065737	15116594	7819	15108776	1.33874		A	B	A	A	B	B	B	B	B	B	B	A	A	B	A	A	B	B	B	B	B	B	B	B	B	B	B	B	B	A	B	B	B	A	B	B	A	A	A	B
cb26545	NA_224	13711	4	15116695	15130405	7474	15124168	1.33874		A	B	A	A	B	B	B	B	B	B	B	A	A	B	A	A	B	B	B	B	B	B	B	B	B	B	B	B	B	A	B	B	B	A	B	B	A	A	A	B
cb4614	NA_224	13711	4	15116695	15130405	9544	15126238	1.33874		A	B	A	A	B	B	B	B	B	B	B	A	A	B	A	A	B	B	B	B	B	B	B	B	B	B	B	B	B	A	B	B	B	A	B	B	A	A	A	B
cb24429	fpc4217	243897	4	15130506	15374402	74407	15299996	1.36959		A	B	A	A	B	B	B	B	B	B	B	A	A	B	A	A	B	B	B	B	B	A	B	B	B	B	B	B	B	A	B	B	B	A	B	B	A	A	A	B
cb1977	fpc4217	243897	4	15130506	15374402	74309	15300094	1.36959		A	B	A	A	B	B	B	B	B	B	B	A	A	B	A	A	B	B	B	B	B	A	B	B	B	B	B	B	B	A	B	B	B	A	B	B	A	A	A	B
cb1976	fpc4217	243897	4	15130506	15374402	74173	15300230	1.36959		A	B	A	A	B	B	B	B	B	B	B	A	A	B	A	A	B	B	B	B	B	A	B	B	B	B	B	B	B	A	B	B	B	A	B	B	A	A	A	B
cb45954	fpc0107	133511	4	15374503	15508013	82608	15457110	1.43335		A	B	B	A	B	B	B	B	B	B	B	A	A	B	A	A	B	B	B	B	B	A	B	B	B	B	B	B	B	A	B	B	B	A	B	B	A	A	A	B
cbv33551	NA_181	24910	4	15508114	15533023	4747	15512860	1.47061		A	B	B	A	B	B	B	B	B	B	B	A	A	B	A	A	B	B	B	B	B	A	B	B	B	B	B	B	B	A	B	B	B	A	B	B	A	A	A	B
cb32446	NA_062	99654	4	15533124	15632777	64995	15567783	1.48271		A	B	B	A	B	B	B	B	B	B	B	A	A	B	A	A	B	B	B	B	B	A	B	B	B	B	B	B	B	A	B	B	B	A	B	B	A	A	A	B
cbv32454	NA_062	99654	4	15533124	15632777	60618	15572160	1.48271		A	B	B	A	B	B	B	B	B	B	B	A	A	B	A	A	B	B	B	B	B	A	B	B	B	B	B	B	B	A	B	B	B	A	B	B	A	A	A	B
cb32393	NA_062	99654	4	15533124	15632777	14437	15618341	1.48872		A	B	B	A	B	B	B	B	B	B	B	A	A	B	A	A	B	B	B	B	B	A	B	B	B	B	B	B	B	A	B	B	B	A	B	B	A	A	A	B
cb56083	fpc3835	811762	4	15632878	16444639	467213	15977427	1.55932		A	B	B	A	B	B	B	B	B	B	B	A	A	B	A	A	A	B	B	B	B	A	B	B	B	B	B	B	B	A	B	B	B	A	B	B	A	A	A	B
cb56064	fpc3835	811762	4	15632878	16444639	348409	16096231	1.56533		A	B	B	A	B	B	B	B	B	B	B	A	A	B	A	A	A	B	B	B	B	A	B	B	B	B	B	B	B	A	B	B	B	A	B	B	A	A	A	B
cbv17159	fpc3835	811762	4	15632878	16444639	141731	16302909	1.59618		A	B	B	A	B	B	B	B	B	B	A	A	A	B	A	A	A	B	B	B	B	A	B	B	B	B	A	B	B	A	B	B	B	A	B	B	A	A	A	B
cbh44612	NA_017	5435	4	16444740	16450174	4278	16449017	1.59618		A	B	B	A	B	B	B	B	B	B	A	A	A	B	A	A	A	B	B	B	B	A	B	B	B	B	A	B	B	A	B	B	B	A	B	B	A	A	A	B
cb59848	fpc4044c	125090	4	16450275	16575364	74957	16525231	1.61445		A	B	B	A	B	B	B	B	B	B	A	A	A	B	A	A	A	B	B	B	B	A	B	B	B	B	A	B	B	A	B	B	B	A	B	B	A	A	A	B
cb59851	fpc4044c	125090	4	16450275	16575364	75253	16525527	1.61445		A	B	B	A	B	B	B	B	B	B	A	A	A	B	A	A	A	B	B	B	B	A	B	B	B	B	A	B	B	A	B	B	B	A	B	B	A	A	A	B
cb5165	fpc4353	19256	4	16575465	16594720	5665	16581129	1.62656		A	B	B	A	B	B	B	B	B	B	A	A	A	B	A	A	A	B	B	B	B	A	B	B	B	B	A	B	B	A	B	B	B	A	B	B	A	A	A	B
cbv30547	fpc4353	19256	4	16575465	16594720	6727	16582191	1.62656		A	B	B	A	B	B	B	B	B	B	A	A	A	B	A	A	A	B	B	B	B	A	B	B	B	B	A	B	B	A	B	B	B	A	B	B	A	A	A	B
cb51522	fpc2328	229133	4	16594821	16823953	195933	16628021	1.64483		A	B	B	A	B	B	B	B	B	B	A	A	A	B	A	A	A	B	B	B	B	A	B	B	B	B	A	B	B	A	B	B	B	A	B	B	A	A	A	B
cb10864	fpc4347b	67119	4	16824054	16891172	22834	16846887	1.65083		A	B	B	A	B	B	A	B	B	B	A	A	A	B	A	A	A	B	B	B	B	A	B	B	B	B	A	B	B	A	B	B	B	A	B	B	A	A	A	B
cbv30393	fpc4347a	218656	4	16891273	17109928	21496	16912768	1.65684		A	B	B	A	B	B	A	B	B	B	A	A	A	B	A	A	A	B	B	B	B	A	B	B	B	B	A	B	B	A	B	B	B	A	B	B	A	A	A	B
cb67326	fpc4347a	218656	4	16891273	17109928	66091	16957363	1.66894		A	B	B	A	B	B	A	B	B	B	A	A	A	B	A	A	A	B	B	B	B	A	B	B	B	B	A	B	B	A	B	B	B	A	A	B	A	A	A	B
cb67327	fpc4347a	218656	4	16891273	17109928	66191	16957463	1.66894		A	B	B	A	B	B	A	B	B	B	A	A	A	B	A	A	A	B	B	B	B	A	B	B	B	B	A	B	B	A	B	B	B	A	A	B	A	A	A	B
cb67328	fpc4347a	218656	4	16891273	17109928	66258	16957530	1.66894		A	B	B	A	B	B	A	B	B	B	A	A	A	B	A	A	A	B	B	B	B	A	B	B	B	B	A	B	B	A	B	B	B	A	A	B	A	A	A	B
cb55473	fpc3052b	375411	4	17110029	17485439	29477	17139505	1.7327		A	B	B	A	B	B	A	B	B	B	A	A	A	A	A	A	B	B	B	B	B	A	B	B	B	A	A	B	B	A	B	B	B	A	A	B	A	A	A	B
cb55475	fpc3052b	375411	4	17110029	17485439	72687	17182715	1.7327		A	B	B	A	B	B	A	B	B	B	A	A	A	A	A	A	B	B	B	B	B	A	B	B	B	A	A	B	B	A	B	B	B	A	A	B	A	A	A	B
cb55480	fpc3052b	375411	4	17110029	17485439	96868	17206896	1.7327		A	B	B	A	B	B	A	B	B	B	A	A	A	A	A	A	B	B	B	B	B	A	B	B	B	A	A	B	B	A	B	B	B	A	A	B	A	A	A	B
cb55481	fpc3052b	375411	4	17110029	17485439	99238	17209266	1.7327		A	B	B	A	B	B	A	B	B	B	A	A	A	A	A	A	B	B	B	B	B	A	B	B	B	A	A	B	B	A	B	B	B	A	A	B	A	A	A	B
cb55482	fpc3052b	375411	4	17110029	17485439	159472	17269500	1.7327		A	B	B	A	B	B	A	B	B	B	A	A	A	A	A	A	B	B	B	B	B	A	B	B	B	A	A	B	B	A	B	B	B	A	A	B	A	A	A	B
cb52679	fpc2454b	1058558	5	1	1058558	934683	123876	0		A	B	A	A	A	A	A	B	B	B	B	B	B	B	B	B	B	B	A	B	B	B	B	B	B	A	B	A	A	B	A	A	B	A	B	A	A	B	B	B
cb52628	fpc2454b	1058558	5	1	1058558	688070	370489	0.030853		A	B	A	A	A	A	A	B	B	B	B	B	B	A	B	B	B	B	A	B	B	B	B	B	B	A	B	A	A	B	A	B	B	A	B	A	A	B	B	B
cb52627	fpc2454b	1058558	5	1	1058558	687987	370572	0.030853		A	B	A	A	A	A	A	B	B	B	B	B	B	A	B	B	B	B	A	B	B	B	B	B	B	A	B	A	A	B	A	B	B	A	B	A	A	B	B	B
cb52611	fpc2454b	1058558	5	1	1058558	685891	372668	0.030853		A	B	A	A	A	A	A	B	B	B	B	B	B	A	B	B	B	B	A	B	B	B	B	B	B	A	B	A	A	B	A	B	B	A	B	A	A	B	B	B
cb52610	fpc2454b	1058558	5	1	1058558	685245	373314	0.030853		A	B	A	A	A	A	A	B	B	B	B	B	B	A	B	B	B	B	A	B	B	B	B	B	B	A	B	A	A	B	A	B	B	A	B	A	A	B	B	B
cb52579	fpc2454b	1058558	5	1	1058558	650729	407830	0.030853		A	B	A	A	A	A	A	B	B	B	B	B	B	A	B	B	B	B	A	B	B	B	B	B	B	A	B	A	A	B	A	B	B	A	B	A	A	B	B	B
cb52577	fpc2454b	1058558	5	1	1058558	595477	463082	0.036857		A	B	A	A	A	A	A	B	B	B	B	B	B	A	B	B	B	B	A	B	B	B	B	B	B	A	B	A	A	B	A	B	B	A	B	A	A	B	B	B
cb52498	fpc2454b	1058558	5	1	1058558	412763	645796	0.048958		A	B	A	A	A	A	A	B	B	B	B	B	B	A	B	B	B	B	A	B	B	B	B	B	B	A	B	A	A	B	A	B	B	A	B	A	A	B	B	B
cb52353	fpc2454b	1058558	5	1	1058558	179851	878708	0.054962		A	B	A	A	A	A	A	B	B	B	B	B	B	A	B	B	B	B	A	B	B	B	B	B	B	A	B	B	A	B	A	B	B	A	B	A	A	B	B	B
cb52280	fpc2454b	1058558	5	1	1058558	118269	940290	0.060966		A	B	A	A	A	A	A	B	B	B	B	B	B	A	B	B	B	B	A	B	B	B	B	B	B	A	B	B	A	B	A	B	B	A	B	A	A	B	B	B
cb41970	fpc0024	295024	5	1058659	1353682	253260	1311918	0.07924		A	B	A	A	A	A	A	B	B	B	B	B	B	A	B	B	B	B	A	B	B	B	B	B	B	A	B	B	A	A	A	B	B	A	B	A	A	B	B	B
cb41971	fpc0024	295024	5	1058659	1353682	253329	1311987	0.07924		A	B	A	A	A	A	A	B	B	B	B	B	B	A	B	B	B	B	A	B	B	B	B	B	B	A	B	B	A	A	A	B	B	A	B	A	A	B	B	B
cb22666	fpc0024	295024	5	1058659	1353682	282513	1341171	0.085244		A	B	A	A	A	A	A	B	B	B	B	B	B	A	B	B	B	B	A	B	B	B	B	B	B	A	B	B	A	B	A	B	B	A	B	A	A	B	B	B
cb22673	fpc0024	295024	5	1058659	1353682	285374	1344032	0.085244		A	B	A	A	A	A	A	B	B	B	B	B	B	A	B	B	B	B	A	B	B	B	B	B	B	A	B	B	A	B	A	B	B	A	B	A	A	B	B	B
cb41070	fpc0022a	263571	5	1353783	1617353	36397	1390179	0.109768		A	B	A	A	A	A	A	B	B	B	B	B	B	A	B	B	B	B	A	B	B	B	B	B	B	A	B	B	A	B	A	B	B	A	A	A	A	B	B	B
cb41071	fpc0022a	263571	5	1353783	1617353	36586	1390368	0.109768		A	B	A	A	A	A	A	B	B	B	B	B	B	A	B	B	B	B	A	B	B	B	B	B	B	A	B	B	A	B	A	B	B	A	A	A	A	B	B	B
cb41078	fpc0022a	263571	5	1353783	1617353	147246	1501028	0.14062		A	B	A	A	A	A	A	B	B	B	B	B	A	A	B	B	B	B	A	B	B	B	B	B	B	A	B	B	A	B	A	B	B	A	A	A	A	B	B	B
cb41086	fpc0022a	263571	5	1353783	1617353	151043	1504825	0.146624		A	B	A	A	A	A	A	B	B	B	B	B	A	A	B	B	B	B	A	B	B	B	B	B	B	A	B	B	A	B	A	B	B	A	A	A	A	B	B	B
cb41087	fpc0022a	263571	5	1353783	1617353	151210	1504992	0.146624		A	B	A	A	A	A	A	B	B	B	B	B	A	A	B	B	B	B	A	B	B	B	B	B	B	A	B	B	A	B	A	B	B	A	A	A	A	B	B	B
cb41152	fpc0022a	263571	5	1353783	1617353	224394	1578176	0.146624		A	B	A	A	A	A	A	B	B	B	B	B	A	A	B	B	B	B	A	B	B	B	B	B	B	A	B	B	A	B	A	B	B	A	A	A	A	B	B	B
cbv11673	fpc2114	384080	5	1617454	2001533	79934	1697387	0.164898		A	B	A	A	A	A	A	B	B	B	B	B	A	A	B	B	B	B	A	B	B	B	B	B	B	B	B	B	A	B	A	B	B	A	A	A	A	B	B	B
cb49632	fpc2114	384080	5	1617454	2001533	213693	1831146	0.176999		A	B	A	A	A	A	A	B	B	B	B	B	A	A	B	B	B	B	A	B	B	B	B	B	B	B	B	B	A	B	A	B	B	A	A	A	A	A	B	B
cb64290	fpc4202	242393	5	2001634	2244026	28086	2029719	0.195273		A	B	A	A	A	A	A	B	B	B	B	B	A	A	B	B	B	B	A	B	A	B	B	B	B	B	B	B	A	B	A	B	B	A	A	A	A	A	B	B
cbv27175	fpc4202	242393	5	2001634	2244026	137143	2138776	0.201277		A	B	A	A	A	A	A	B	B	B	B	B	A	A	B	B	B	B	A	B	A	B	B	B	B	B	B	B	A	B	A	B	B	A	A	A	A	A	B	B
cbv33571	NA_193	103692	5	2244127	2347818	11052	2255178	0.219551		A	B	A	A	A	A	A	B	B	B	B	B	A	A	B	B	B	B	A	B	A	B	B	B	B	B	B	B	A	B	A	B	B	A	A	A	A	A	B	B
cb16019	NA_193	103692	5	2244127	2347818	96895	2341021	0.219551		A	B	A	A	A	A	A	B	B	B	B	B	A	A	B	B	B	B	A	B	A	B	B	B	B	B	B	B	A	B	A	B	B	A	A	A	A	A	B	B
cbv31922	NA_009	129588	5	2347919	2477506	3627	2351545	0.219551		A	B	A	A	A	A	A	B	B	B	B	B	A	A	B	B	B	B	A	B	A	B	B	B	B	B	B	B	A	B	A	B	B	A	A	A	A	A	B	B
cb3436	NA_009	129588	5	2347919	2477506	32795	2380713	0.225555		A	B	A	A	A	A	A	B	B	B	B	B	A	A	B	B	B	B	A	B	A	B	B	B	B	B	B	B	A	B	A	B	B	A	A	A	A	A	B	B
cb68653	NA_009	129588	5	2347919	2477506	35717	2383635	0.225555		A	B	A	A	A	A	A	B	B	B	B	B	A	A	B	B	B	B	A	B	A	B	B	B	B	B	B	B	A	B	A	B	B	A	A	A	A	A	B	B
cb68656	NA_009	129588	5	2347919	2477506	35992	2383910	0.225555		A	B	A	A	A	A	A	B	B	B	B	B	A	A	B	B	B	B	A	B	A	B	B	B	B	B	B	B	A	B	A	B	B	A	A	A	A	A	B	B
cb3464	NA_009	129588	5	2347919	2477506	99443	2447361	0.231559		A	B	A	A	A	A	A	B	B	B	B	B	A	A	B	B	B	B	A	B	A	B	B	B	B	B	B	B	A	B	A	B	B	A	A	A	A	A	B	B
cb3465	NA_009	129588	5	2347919	2477506	99723	2447641	0.231559		A	B	A	A	A	A	A	B	B	B	B	B	A	A	B	B	B	B	A	B	A	B	B	B	B	B	B	B	A	B	A	B	B	A	A	A	A	A	B	B
cb21788	fpc4263	309147	5	2477607	2786753	6063	2483669	0.249833		A	B	A	A	A	A	A	B	B	B	B	B	A	A	B	B	B	B	A	B	A	B	B	B	B	B	B	B	A	B	A	B	B	A	A	A	A	A	B	B
cb21790	fpc4263	309147	5	2477607	2786753	10642	2488248	0.249833		A	B	A	A	A	A	A	B	B	B	B	B	A	A	B	B	B	B	A	B	A	B	B	B	B	B	B	B	A	B	A	B	B	A	A	A	A	A	B	B
cbv28976	fpc4263	309147	5	2477607	2786753	13756	2491362	0.249833		A	B	A	A	A	A	A	B	B	B	B	B	A	A	B	B	B	B	A	B	A	B	B	B	B	B	B	B	A	B	A	B	B	A	A	A	A	A	B	B
cb38747	fpc4263	309147	5	2477607	2786753	15016	2492622	0.249833		A	B	A	A	A	A	A	B	B	B	B	B	A	A	B	B	B	B	A	B	A	B	B	B	B	B	B	B	A	B	A	B	B	A	A	A	A	A	B	B
cb66000	fpc4263	309147	5	2477607	2786753	15129	2492735	0.249833		A	B	A	A	A	A	A	B	B	B	B	B	A	A	B	B	B	B	A	B	A	B	B	B	B	B	B	B	A	B	A	B	B	A	A	A	A	A	B	B
cb67187	fpc4334b	179782	5	2797482	2977263	8331	2805812	0.249833		A	B	A	A	A	A	A	B	B	B	B	B	A	A	B	B	B	B	A	B	A	B	B	B	B	B	B	B	A	B	A	B	B	A	A	A	A	A	B	B
cb67209	fpc4334b	179782	5	2797482	2977263	66712	2864193	0.268107		A	B	A	A	A	A	A	B	B	A	B	B	A	A	B	B	B	B	A	B	A	B	B	B	B	B	B	B	A	B	A	B	A	A	A	A	A	A	B	B
cb67210	fpc4334b	179782	5	2797482	2977263	124412	2921893	0.274111		A	B	A	A	A	A	A	B	B	A	B	B	A	A	B	B	B	B	A	B	A	B	B	B	B	B	B	B	A	B	A	B	A	A	A	A	A	A	B	B
cb67224	fpc4334b	179782	5	2797482	2977263	147835	2945316	0.274111		A	B	A	A	A	A	A	B	B	A	B	B	A	A	B	B	B	B	A	B	A	B	B	B	B	B	B	B	A	B	A	B	A	A	A	A	A	A	B	B
cb67239	fpc4334b	179782	5	2797482	2977263	150537	2948018	0.274111		A	B	A	A	A	A	A	B	B	A	B	B	A	A	B	B	B	B	A	B	A	B	B	B	B	B	B	B	A	B	A	B	A	A	A	A	A	A	B	B
cbv21728	fpc4049	249408	5	2977364	3226771	47965	3025328	0.311374		A	B	A	A	A	A	A	B	B	A	B	B	B	B	B	B	B	B	A	B	A	B	B	B	B	B	B	B	A	B	A	B	A	A	A	A	A	A	B	B
cb36104	fpc2310c	490181	5	3226872	3717052	254767	3462286	0.329648		A	B	A	A	A	A	A	B	B	A	B	B	B	B	B	B	B	B	A	B	A	B	B	B	B	B	B	B	A	B	A	B	A	A	A	A	B	A	B	B
cb8361	fpc2310c	490181	5	3226872	3717052	70435	3646618	0.347922		A	B	A	A	B	A	A	B	B	A	B	B	B	B	B	B	B	B	A	B	A	B	B	B	B	B	B	B	A	B	A	B	A	A	B	A	B	A	B	B
cb8300	fpc2310a	113437	5	3717153	3830589	12744	3729896	0.366196		A	B	A	A	B	A	A	B	B	A	B	B	A	B	B	B	B	B	A	B	A	B	B	B	B	A	B	B	A	B	A	B	A	A	B	A	B	A	B	B
cbv13016	fpc2310a	113437	5	3717153	3830589	30903	3748055	0.366196		A	B	A	A	B	A	A	B	B	A	B	B	A	B	B	B	B	B	A	B	A	B	B	B	B	A	B	B	A	B	A	B	A	A	B	A	B	A	B	B
cb8347	fpc2310a	113437	5	3717153	3830589	73116	3790268	0.366196		A	B	A	A	B	A	A	B	B	A	B	B	A	B	B	B	B	B	A	B	A	B	B	B	B	A	B	B	A	B	A	B	A	A	B	A	B	A	B	B
cb8344	fpc2310a	113437	5	3717153	3830589	73243	3790395	0.366196		A	B	A	A	B	A	A	B	B	A	B	B	A	B	B	B	B	B	A	B	A	B	B	B	B	A	B	B	A	B	A	B	A	A	B	A	B	A	B	B
cb26751	fpc0023	1407032	5	3830690	5237721	1011064	4226658	0.3722		A	B	A	A	B	A	A	B	B	A	B	B	A	B	B	B	B	B	A	B	A	B	B	B	B	A	B	B	A	B	A	B	A	A	B	A	B	A	B	B
cb16783	fpc0023	1407032	5	3830690	5237721	405776	4831946	0.403053		A	B	A	A	B	A	A	B	B	A	A	B	A	B	B	B	B	B	A	A	A	B	B	B	B	A	A	B	A	B	A	B	A	A	B	A	B	A	B	B
cb34997	fpc0023	1407032	5	3830690	5237721	159483	5078239	0.421326		A	B	A	A	B	A	A	B	B	A	A	B	A	B	B	B	B	B	A	A	A	B	B	B	B	A	A	B	A	B	A	B	A	A	B	A	B	A	B	B
cb53773	fpc2887a	261035	5	5237822	5498856	115552	5353373	0.478328		A	B	A	A	B	A	B	B	B	A	B	B	A	B	B	B	B	B	A	A	A	A	B	B	B	A	B	B	A	B	A	B	A	A	B	A	B	B	B	B
cb66391	fpc4308	77581	5	5498957	5576537	65501	5564457	0.484332		A	B	A	A	B	A	B	B	B	A	B	B	A	B	B	B	B	B	A	A	A	A	B	B	B	A	B	B	A	B	A	B	A	A	B	A	B	B	B	B
cbv23377	fpc4077	305495	5	5576638	5882132	239226	5815863	0.496433		A	B	A	A	B	A	B	B	B	A	A	B	A	B	B	B	B	B	A	A	A	A	B	B	B	A	A	B	A	B	A	B	A	A	B	A	B	B	B	B
cb30836	fpc4077	305495	5	5576638	5882132	293705	5870342	0.496433		A	B	A	A	B	A	B	B	B	A	A	B	A	B	B	B	B	B	A	A	A	A	B	B	B	A	A	B	A	B	A	B	A	A	B	A	B	B	B	B
cb26120	fpc0156	1815597	5	5882233	7697829	8582	5890814	0.496433		A	B	A	A	B	A	B	B	B	A	A	B	A	B	B	B	B	B	A	A	A	A	B	B	B	A	A	B	A	B	A	B	A	A	B	A	B	B	B	B
cb4385	fpc0156	1815597	5	5882233	7697829	316386	6198618	0.527286		A	B	A	A	B	A	B	B	B	A	A	B	A	B	B	B	B	B	A	A	A	A	B	B	B	A	A	B	A	B	A	B	A	A	B	A	B	B	B	B
cb26247	fpc0156	1815597	5	5882233	7697829	883141	6765373	0.558138		A	B	A	A	B	A	B	B	B	A	A	B	A	A	B	B	B	B	A	B	A	A	B	B	B	A	A	B	A	B	A	B	A	A	B	A	B	B	B	B
cb49450	fpc2051	625354	5	7697930	8323283	621618	7701666	0.61514		A	B	A	A	B	A	B	B	B	A	A	B	A	A	B	B	B	B	A	B	A	A	B	B	B	A	A	B	A	B	A	B	A	A	B	B	B	B	B	B
cb49424	fpc2051	625354	5	7697930	8323283	554218	7769066	0.61514		A	B	A	A	B	A	B	B	B	A	A	B	A	A	B	B	B	B	A	B	A	A	B	B	B	A	A	B	A	B	A	B	A	A	B	B	B	B	B	B
cb49423	fpc2051	625354	5	7697930	8323283	554128	7769156	0.61514		A	B	A	A	B	A	B	B	B	A	A	B	A	A	B	B	B	B	A	B	A	A	B	B	B	A	A	B	A	B	A	B	A	A	B	B	B	B	B	B
cb49355	fpc2051	625354	5	7697930	8323283	236199	8087085	0.633414		A	B	A	A	B	A	B	B	B	A	A	B	A	A	B	B	B	B	A	B	A	A	B	B	B	A	A	B	A	B	A	B	A	A	B	B	B	B	B	B
cb49237	fpc2051	625354	5	7697930	8323283	48370	8274914	0.633414		A	B	A	A	B	A	B	B	B	A	A	B	A	A	B	B	B	B	A	B	A	A	B	B	B	A	A	B	A	B	A	B	A	A	B	B	B	B	B	B
cb49218	fpc2051	625354	5	7697930	8323283	35211	8288073	0.633414		A	B	A	A	B	A	B	B	B	A	A	B	A	A	B	B	B	B	A	B	A	A	B	B	B	A	A	B	A	B	A	B	A	A	B	B	B	B	B	B
cb32132	NA_218	16530	5	8323384	8339913	7982	8331365	0.633414		A	B	A	A	B	A	B	B	B	A	A	B	A	A	B	B	B	B	A	B	A	A	B	B	B	A	A	B	A	B	A	B	A	A	B	B	B	B	B	B
cb32133	NA_218	16530	5	8323384	8339913	8388	8331771	0.633414		A	B	A	A	B	A	B	B	B	A	A	B	A	A	B	B	B	B	A	B	A	A	B	B	B	A	A	B	A	B	A	B	A	A	B	B	B	B	B	B
cb23535	fpc4470	1781850	5	8340014	10121863	1525710	8596154	0.639418		A	B	A	A	B	A	B	B	B	A	A	B	A	A	B	B	B	B	A	B	A	A	B	B	B	A	A	B	A	B	A	B	A	A	B	B	B	B	B	B
cb23504	fpc4470	1781850	5	8340014	10121863	1379550	8742314	0.639418		A	B	A	A	B	A	B	B	B	A	A	B	A	A	B	B	B	B	A	B	A	A	B	B	B	A	A	B	A	B	A	B	A	A	B	B	B	B	B	B
cb23503	fpc4470	1781850	5	8340014	10121863	1379437	8742427	0.639418		A	B	A	A	B	A	B	B	B	A	A	B	A	A	B	B	B	B	A	B	A	A	B	B	B	A	A	B	A	B	A	B	A	A	B	B	B	B	B	B
cbv31762	fpc4470	1781850	5	8340014	10121863	843088	9278776	0.657692		A	B	A	A	B	A	B	B	B	A	A	B	A	A	B	B	B	B	A	B	A	A	B	B	B	A	A	B	A	B	A	B	A	A	B	B	B	B	B	B
cb139	fpc4470	1781850	5	8340014	10121863	599903	9521961	0.663696		A	B	A	A	B	A	B	B	B	A	A	B	A	A	B	B	B	B	A	B	A	A	B	B	B	A	A	B	A	B	A	B	A	A	B	B	B	B	B	B
cb23467	fpc4470	1781850	5	8340014	10121863	555209	9566655	0.669699		A	B	A	A	B	A	B	B	B	A	A	B	A	A	B	B	B	B	A	B	A	A	B	B	B	A	A	B	A	B	A	B	A	A	B	B	B	B	B	B
cb111	fpc4470	1781850	5	8340014	10121863	518490	9603374	0.669699		A	B	A	A	B	A	B	B	B	A	A	B	A	A	B	B	B	B	A	B	A	A	B	B	B	A	A	B	A	B	A	B	A	A	B	B	B	B	B	B
cb110	fpc4470	1781850	5	8340014	10121863	518417	9603447	0.669699		A	B	A	A	B	A	B	B	B	A	A	B	A	A	B	B	B	B	A	B	A	A	B	B	B	A	A	B	A	B	A	B	A	A	B	B	B	B	B	B
cb23450	fpc4470	1781850	5	8340014	10121863	437227	9684637	0.675703		A	B	A	A	B	A	B	B	B	A	A	B	A	A	B	B	B	B	A	B	A	A	B	B	B	A	A	B	A	B	A	B	A	A	B	B	B	B	B	B
cb59	fpc4470	1781850	5	8340014	10121863	87008	10034856	0.681707		A	B	A	A	B	A	B	B	B	A	A	B	A	A	B	B	B	B	A	B	A	A	B	B	B	A	A	B	A	B	A	B	A	A	B	B	B	B	B	B
cb50632	fpc2220c	938652	5	10121964	11060615	855069	10205547	0.687711		A	B	A	A	B	A	B	B	B	A	A	B	A	A	B	B	B	B	A	B	A	A	B	B	B	A	A	B	A	B	A	B	A	A	B	B	B	B	B	B
cb50506	fpc2220c	938652	5	10121964	11060615	256878	10803738	0.705985		A	B	A	A	B	A	B	B	B	A	A	B	A	A	B	B	B	B	A	B	A	A	B	B	B	A	A	B	A	B	A	B	A	A	B	B	B	B	B	B
cb3951	fpc2220a	850011	5	11060716	11910726	547442	11363285	0.730509		A	B	A	B	B	A	B	B	B	A	A	B	A	A	B	B	B	B	A	B	A	A	B	B	B	A	A	B	A	B	A	B	A	A	B	B	B	B	B	B
cb3949	fpc2220a	850011	5	11060716	11910726	545324	11365403	0.730509		A	B	A	B	B	A	B	B	B	A	A	B	A	A	B	B	B	B	A	B	A	A	B	B	B	A	A	B	A	B	A	B	A	A	B	B	B	B	B	B
cb3903	fpc2220a	850011	5	11060716	11910726	335391	11575336	0.736513		A	B	A	B	B	A	B	B	B	A	A	B	A	A	B	B	B	B	A	B	A	A	B	B	B	A	A	B	A	B	A	B	A	A	B	B	B	B	B	B
cbv12146	fpc2220a	850011	5	11060716	11910726	278616	11632111	0.742517		A	B	A	B	B	A	B	B	B	A	A	B	A	A	B	B	B	B	A	B	A	A	B	B	B	A	A	B	A	B	A	B	A	A	B	B	B	B	B	B
cb25840	fpc2220a	850011	5	11060716	11910726	229681	11681046	0.742517		A	B	A	B	B	A	B	B	B	A	A	B	A	A	B	B	B	B	A	B	A	A	B	B	B	A	A	B	A	B	A	B	A	A	B	B	B	B	B	B
cb3883	fpc2220a	850011	5	11060716	11910726	71955	11838772	0.748521		A	B	A	B	B	A	B	B	B	A	A	B	A	A	B	A	B	B	A	B	A	A	B	B	B	A	A	B	A	B	A	B	A	A	B	B	B	B	B	B
cb62652	fpc4126	2148059	5	11910827	14058885	456483	12367309	0.766795		A	B	A	B	B	A	B	B	B	A	A	B	A	A	B	A	B	B	A	B	A	A	B	B	B	A	A	B	A	B	A	B	A	A	B	B	B	B	B	B
cb62709	fpc4126	2148059	5	11910827	14058885	759191	12670017	0.772799		A	B	A	B	B	A	B	B	B	A	A	B	A	A	B	A	B	B	A	B	A	A	B	B	B	A	A	B	A	B	A	B	A	A	B	B	B	B	B	B
cbv25185	fpc4126	2148059	5	11910827	14058885	1113058	13023884	0.791072		A	B	A	B	B	A	B	B	B	A	A	B	A	A	B	A	B	B	A	A	A	A	B	B	B	A	A	B	A	B	A	B	A	A	B	B	B	B	B	B
cb39263	fpc4126	2148059	5	11910827	14058885	1550250	13461076	0.815596		A	B	A	B	B	A	B	B	B	A	A	B	A	A	B	A	B	B	A	A	A	A	B	B	B	A	A	B	A	B	A	B	A	A	B	B	B	B	B	B
cb39278	fpc4126	2148059	5	11910827	14058885	1600638	13511464	0.815596		A	B	A	B	B	A	B	B	B	A	A	B	A	A	B	A	B	B	A	A	A	A	B	B	B	A	A	B	A	B	A	B	A	A	B	B	B	B	B	B
cb39281	fpc4126	2148059	5	11910827	14058885	1767399	13678225	0.827698		A	B	A	B	B	A	B	B	B	A	A	B	A	A	B	A	B	B	A	A	A	A	B	B	B	A	A	B	A	B	A	B	A	A	B	B	B	B	B	B
cb39323	fpc4126	2148059	5	11910827	14058885	1995376	13906202	0.845972		A	B	A	B	B	A	B	B	B	A	A	B	A	A	B	A	B	B	A	A	A	A	B	B	B	A	A	B	A	B	A	B	A	A	B	B	B	B	B	B
cb39356	fpc4126	2148059	5	11910827	14058885	2117055	14027881	0.864245		A	B	A	B	B	A	B	A	B	A	A	B	A	A	B	A	B	B	A	A	A	A	B	B	B	A	A	B	A	B	A	B	A	A	B	B	B	B	A	B
cb36977	fpc2501a	284787	5	14058986	14343772	182081	14241066	0.882519		A	B	A	B	B	A	B	A	B	A	A	B	A	A	B	A	B	B	A	A	A	A	B	A	B	A	A	B	A	B	A	B	A	A	B	B	B	B	A	B
cb19272	fpc2501a	284787	5	14058986	14343772	246493	14305478	0.888523		A	B	A	B	B	A	B	A	B	A	A	B	A	A	B	A	B	B	A	A	A	A	B	A	B	A	A	B	A	B	A	B	A	A	B	B	B	B	A	B
cb19274	fpc2501a	284787	5	14058986	14343772	248800	14307785	0.888523		A	B	A	B	B	A	B	A	B	A	A	B	A	A	B	A	B	B	A	A	A	A	B	A	B	A	A	B	A	B	A	B	A	A	B	B	B	B	A	B
cb19275	fpc2501a	284787	5	14058986	14343772	257151	14316136	0.900625		A	B	A	B	B	A	B	A	B	A	A	B	A	A	B	A	B	B	A	A	A	A	B	A	B	A	A	B	A	B	A	B	A	A	B	B	B	B	A	B
cb19276	fpc2501a	284787	5	14058986	14343772	257332	14316317	0.900625		A	B	A	B	B	A	B	A	B	A	A	B	A	A	B	A	B	B	A	A	A	A	B	A	B	A	A	B	A	B	A	B	A	A	B	B	B	B	A	B
cb36987	fpc0090	1566271	5	14343873	15910143	14967	14358839	0.900625		A	B	A	B	B	A	B	A	B	A	A	B	A	A	B	A	B	B	A	A	A	A	B	A	B	A	A	B	A	B	A	B	A	A	B	B	B	B	A	B
cb36988	fpc0090	1566271	5	14343873	15910143	15055	14358927	0.900625		A	B	A	B	B	A	B	A	B	A	A	B	A	A	B	A	B	B	A	A	A	A	B	A	B	A	A	B	A	B	A	B	A	A	B	B	B	B	A	B
cb36997	fpc0090	1566271	5	14343873	15910143	15407	14359279	0.900625		A	B	A	B	B	A	B	A	B	A	A	B	A	A	B	A	B	B	A	A	A	A	B	A	B	A	A	B	A	B	A	B	A	A	B	B	B	B	A	B
cb19373	fpc0090	1566271	5	14343873	15910143	298942	14642814	0.931477		A	B	A	B	B	A	B	A	B	B	A	B	A	A	B	A	B	B	A	A	A	A	B	A	B	A	A	B	A	B	A	B	A	A	B	B	B	B	A	B
cb45143	fpc0090	1566271	5	14343873	15910143	604309	14948181	0.96233		A	B	A	B	B	A	B	A	B	B	A	B	B	A	B	A	B	B	A	A	A	A	B	A	B	A	A	B	A	B	A	B	A	A	B	B	B	B	A	A
cb19474	fpc0090	1566271	5	14343873	15910143	680341	15024213	0.986854		A	B	A	B	B	A	B	A	B	B	A	B	B	A	B	A	B	B	A	A	A	A	B	A	B	A	A	B	A	A	A	B	A	A	B	B	B	B	A	A
cb6527	fpc0090	1566271	5	14343873	15910143	761519	15105391	1.00513		A	B	A	B	A	A	B	A	B	B	A	B	B	A	B	A	B	B	A	A	A	A	B	A	B	A	A	B	A	A	A	B	A	A	B	B	B	B	A	A
cbv30649	fpc4382b	199040	5	15910244	16109283	25538	15935781	1.19163		A	B	A	A	A	B	B	A	B	B	A	A	B	A	B	A	B	A	B	B	A	A	B	A	B	B	A	B	A	A	A	B	A	A	B	A	A	B	A	A
cb31196	fpc4382b	199040	5	15910244	16109283	129065	16039308	1.20373		A	B	A	A	A	B	B	A	B	B	A	A	B	A	B	A	B	A	B	B	A	A	B	A	B	B	A	B	A	A	A	B	A	A	B	A	A	B	A	A
cb67810	fpc4382b	199040	5	15910244	16109283	130998	16041241	1.20373		A	B	A	A	A	B	B	A	B	B	A	A	B	A	B	A	B	A	B	B	A	A	B	A	B	B	A	B	A	A	A	B	A	A	B	A	A	B	A	A
cb67811	fpc4382b	199040	5	15910244	16109283	131241	16041484	1.20373		A	B	A	A	A	B	B	A	B	B	A	A	B	A	B	A	B	A	B	B	A	A	B	A	B	B	A	B	A	A	A	B	A	A	B	A	A	B	A	A
cb67812	fpc4382b	199040	5	15910244	16109283	131312	16041555	1.20373		A	B	A	A	A	B	B	A	B	B	A	A	B	A	B	A	B	A	B	B	A	A	B	A	B	B	A	B	A	A	A	B	A	A	B	A	A	B	A	A
cb11749	fpc4382b	199040	5	15910244	16109283	136642	16046885	1.20373		A	B	A	A	A	B	B	A	B	B	A	A	B	A	B	A	B	A	B	B	A	A	B	A	B	B	A	B	A	A	A	B	A	A	B	A	A	B	A	A
cb11759	fpc4382b	199040	5	15910244	16109283	136965	16047208	1.20373		A	B	A	A	A	B	B	A	B	B	A	A	B	A	B	A	B	A	B	B	A	A	B	A	B	B	A	B	A	A	A	B	A	A	B	A	A	B	A	A
cb11768	fpc4382b	199040	5	15910244	16109283	138754	16048997	1.20373		A	B	A	A	A	B	B	A	B	B	A	A	B	A	B	A	B	A	B	B	A	A	B	A	B	B	A	B	A	A	A	B	A	A	B	A	A	B	A	A
cb30888	fpc4063	185681	5	16109384	16295064	130084	16239467	1.22201		A	B	A	A	A	B	B	A	B	B	A	A	B	A	B	A	B	A	B	B	A	B	B	A	B	B	A	B	A	A	A	B	A	A	B	A	A	B	A	A
cb11402	fpc4063	185681	5	16109384	16295064	172523	16281906	1.24028		A	B	A	A	A	B	B	A	B	B	A	A	B	A	B	A	B	A	B	B	A	B	B	A	B	B	A	B	B	A	A	B	A	A	B	A	A	B	A	A
cb11399	fpc4063	185681	5	16109384	16295064	172686	16282069	1.24028		A	B	A	A	A	B	B	A	B	B	A	A	B	A	B	A	B	A	B	B	A	B	B	A	B	B	A	B	B	A	A	B	A	A	B	A	A	B	A	A
cb32938	NA_061	47418	5	16295165	16342582	23623	16318787	1.2648		A	B	A	A	A	B	B	A	A	B	A	A	B	A	B	A	B	A	B	B	B	B	B	A	B	B	A	B	B	A	A	B	A	A	B	A	A	B	A	A
cb32939	NA_061	47418	5	16295165	16342582	23688	16318852	1.2648		A	B	A	A	A	B	B	A	A	B	A	A	B	A	B	A	B	A	B	B	B	B	B	A	B	B	A	B	B	A	A	B	A	A	B	A	A	B	A	A
cb14094	NA_061	47418	5	16295165	16342582	34578	16329742	1.2648		A	B	A	A	A	B	B	A	A	B	A	A	B	A	B	A	B	A	B	B	B	B	B	A	B	B	A	B	B	A	A	B	A	A	B	A	A	B	A	A
cb35236	NA_029	13532	5	16342683	16356214	12800	16355482	1.2648		A	B	A	A	A	B	B	A	A	B	A	A	B	A	B	A	B	A	B	B	B	B	B	A	B	B	A	B	B	A	A	B	A	A	B	A	A	B	A	A
cb35241	NA_029	13532	5	16342683	16356214	12981	16355663	1.2648		A	B	A	A	A	B	B	A	A	B	A	A	B	A	B	A	B	A	B	B	B	B	B	A	B	B	A	B	B	A	A	B	A	A	B	A	A	B	A	A
cbh44710	NA_097	46172	5	16356315	16402486	14397	16370711	1.2769		A	B	A	A	A	B	B	A	A	B	A	A	B	A	B	A	B	A	B	B	B	B	B	A	B	B	A	B	B	A	A	B	A	A	B	A	A	B	A	A
cb4797	NA_073	82185	5	16402587	16484771	23585	16426171	1.289		A	B	A	A	A	B	B	A	A	B	A	A	B	A	B	A	B	A	B	B	B	B	B	A	B	A	A	B	B	A	A	B	A	A	B	A	A	B	A	A
cb4799	NA_073	82185	5	16402587	16484771	23802	16426388	1.289		A	B	A	A	A	B	B	A	A	B	A	A	B	A	B	A	B	A	B	B	B	B	B	A	B	A	A	B	B	A	A	B	A	A	B	A	A	B	A	A
cb70040	NA_202	85867	5	16484872	16570738	2081	16486952	1.289		A	B	A	A	A	B	B	A	A	B	A	A	B	A	B	A	B	A	B	B	B	B	B	A	B	A	A	B	B	A	A	B	A	A	B	A	A	B	A	A
cb23329	NA_202	85867	5	16484872	16570738	39324	16524195	1.289		A	B	A	A	A	B	B	A	A	B	A	A	B	A	B	A	B	A	B	B	B	B	B	A	B	A	A	B	B	A	A	B	A	A	B	A	A	B	A	A
cb39849	NA_202	85867	5	16484872	16570738	41250	16526121	1.289		A	B	A	A	A	B	B	A	A	B	A	A	B	A	B	A	B	A	B	B	B	B	B	A	B	A	A	B	B	A	A	B	A	A	B	A	A	B	A	A
cb39850	NA_202	85867	5	16484872	16570738	57928	16542799	1.289		A	B	A	A	A	B	B	A	A	B	A	A	B	A	B	A	B	A	B	B	B	B	B	A	B	A	A	B	B	A	A	B	A	A	B	A	A	B	A	A
cb39858	NA_202	85867	5	16484872	16570738	66812	16551683	1.289		A	B	A	A	A	B	B	A	A	B	A	A	B	A	B	A	B	A	B	B	B	B	B	A	B	A	A	B	B	A	A	B	A	A	B	A	A	B	A	A
cb39864	NA_202	85867	5	16484872	16570738	66967	16551838	1.289		A	B	A	A	A	B	B	A	A	B	A	A	B	A	B	A	B	A	B	B	B	B	B	A	B	A	A	B	B	A	A	B	A	A	B	A	A	B	A	A
cb69561	NA_145	6592	5	16570839	16577430	4968	16575806	1.31353		A	B	A	A	A	B	B	A	A	B	A	A	B	A	B	A	B	A	B	B	B	B	B	A	B	A	A	B	B	A	A	B	A	A	A	A	A	B	A	A
cb69734	NA_153	40161	5	16577531	16617691	14309	16591839	1.31353		A	B	A	A	A	B	B	A	A	B	A	A	B	A	B	A	B	A	B	B	B	B	B	A	B	A	A	B	B	A	A	B	A	A	A	A	A	B	A	A
cbv33445	NA_153	40161	5	16577531	16617691	24549	16602079	1.31353		A	B	A	A	A	B	B	A	A	B	A	A	B	A	B	A	B	A	B	B	B	B	B	A	B	A	A	B	B	A	A	B	A	A	A	A	A	B	A	A
cb58915	fpc4031	124568	5	16617792	16742359	5894	16623685	1.31353		A	B	A	A	A	B	B	A	A	B	A	A	B	A	B	A	B	A	B	B	B	B	B	A	B	A	A	B	B	A	A	B	A	A	A	A	A	B	A	A
cbv20155	fpc4031	124568	5	16617792	16742359	12169	16629960	1.32563		A	B	A	A	A	B	B	A	A	B	A	A	B	A	B	A	B	A	B	B	B	B	B	A	B	A	A	B	B	A	A	B	A	A	A	A	A	B	A	A
cb58919	fpc4031	124568	5	16617792	16742359	26814	16644605	1.32563		A	B	A	A	A	B	B	A	A	B	A	A	B	A	B	A	B	A	B	B	B	B	B	A	B	A	A	B	B	A	A	B	A	A	A	A	A	B	A	A
cb58962	fpc4031	124568	5	16617792	16742359	30322	16648113	1.33773		A	B	A	A	A	B	B	A	A	B	A	A	B	A	B	A	A	A	B	B	B	B	B	A	B	A	A	B	B	A	A	B	A	A	A	A	A	B	A	A
cb31477	fpc4031	124568	5	16617792	16742359	40798	16658589	1.33773		A	B	A	A	A	B	B	A	A	B	A	A	B	A	B	A	A	A	B	B	B	B	B	A	B	A	A	B	B	A	A	B	A	A	A	A	A	B	A	A
cb36676	NA_177	10900	5	16742460	16753359	2600	16745059	1.34374		A	B	A	A	A	B	B	A	A	B	A	A	B	A	B	A	A	A	B	B	B	B	B	A	B	A	A	B	B	A	A	B	A	A	A	A	A	B	A	A
cb24496	fpc4426a	367910	5	16753460	17121369	81604	17039766	1.42129		A	B	A	A	A	B	B	A	A	B	A	A	A	A	B	A	A	A	B	B	B	B	A	A	A	B	A	B	B	A	B	B	A	A	A	A	A	B	A	A
cb30611	fpc4426a	367910	5	16753460	17121369	3477	17117893	1.44581		A	B	A	A	A	B	B	A	A	B	A	A	A	A	B	A	A	A	B	B	B	B	A	A	A	B	A	B	B	A	B	B	A	A	A	A	A	B	A	A
cb36886	NA_027	16212	5	17121470	17137681	13040	17134509	1.44581		A	B	A	A	A	B	B	A	A	B	A	A	A	A	B	A	A	A	B	B	B	B	A	A	A	B	A	B	B	A	B	B	A	A	A	A	A	B	A	A
cb62163	fpc4109	463187	5	17137782	17600968	385878	17215091	1.45182		A	B	A	A	A	B	B	A	A	B	A	A	A	A	B	A	A	A	B	B	B	B	A	A	A	B	A	B	B	A	B	B	A	A	A	A	A	B	A	A
cb12663	fpc4109	463187	5	17137782	17600968	55186	17545783	1.53641		A	B	A	A	A	A	B	A	A	B	A	A	A	A	B	A	A	A	B	B	B	B	A	A	A	B	A	B	B	A	B	B	A	A	A	A	A	B	A	A
cb12661	fpc4109	463187	5	17137782	17600968	55110	17545859	1.53641		A	B	A	A	A	A	B	A	A	B	A	A	A	A	B	A	A	A	B	B	B	B	A	A	A	B	A	B	B	A	B	B	A	A	A	A	A	B	A	A
cb12660	fpc4109	463187	5	17137782	17600968	55039	17545930	1.53641		A	B	A	A	A	A	B	A	A	B	A	A	A	A	B	A	A	A	B	B	B	B	A	A	A	B	A	B	B	A	B	B	A	A	A	A	A	B	A	A
cb39061	NA_059	17410	5	17601069	17618478	15380	17603099	1.54851		A	B	A	A	A	A	B	A	B	B	A	A	A	A	B	A	A	A	B	B	B	B	A	A	A	B	A	B	B	A	B	B	A	A	A	A	A	B	B	A
cb69027	NA_059	17410	5	17601069	17618478	8433	17610046	1.56061		A	B	A	A	A	A	B	A	B	B	A	A	A	A	B	A	A	A	B	B	B	B	A	A	A	B	A	B	B	A	B	B	A	A	A	A	A	B	B	A
cbv32380	NA_059	17410	5	17601069	17618478	8219	17610260	1.56061		A	B	A	A	A	A	B	A	B	B	A	A	A	A	B	A	A	A	B	B	B	B	A	A	A	B	A	B	B	A	B	B	A	A	A	A	A	B	B	A
cb61304	fpc4075	243498	5	17618579	17862076	13116	17631694	1.56061		A	B	A	A	A	A	B	A	B	B	A	A	A	A	B	A	A	A	B	B	B	B	A	A	A	B	A	B	B	A	B	B	A	A	A	A	A	B	B	A
cb61373	fpc4075	243498	5	17618579	17862076	90546	17709124	1.57271		A	B	A	A	A	A	B	A	B	B	A	A	A	A	B	A	A	A	B	B	B	B	A	A	A	B	A	B	B	A	B	B	A	A	A	A	A	B	B	A
cb61375	fpc4075	243498	5	17618579	17862076	90649	17709227	1.57271		A	B	A	A	A	A	B	A	B	B	A	A	A	A	B	A	A	A	B	B	B	B	A	A	A	B	A	B	B	A	B	B	A	A	A	A	A	B	B	A
cb25802	NA_165	13399	5	17862177	17875575	9895	17872071	1.59724		A	B	A	A	A	A	B	A	B	B	A	A	A	A	B	A	A	A	B	B	B	B	B	B	A	B	A	B	B	A	B	B	A	A	A	A	A	B	B	A
cb25803	NA_165	13399	5	17862177	17875575	10027	17872203	1.59724		A	B	A	A	A	A	B	A	B	B	A	A	A	A	B	A	A	A	B	B	B	B	B	B	A	B	A	B	B	A	B	B	A	A	A	A	A	B	B	A
cb64232	fpc4194	158099	5	17875676	18033774	40838	17916513	1.62176		A	B	A	A	A	B	B	A	B	B	A	A	A	A	A	A	A	A	B	B	B	B	B	B	A	B	A	B	B	A	B	B	A	A	A	A	A	B	B	A
cb64241	fpc4194	158099	5	17875676	18033774	48947	17924622	1.62176		A	B	A	A	A	B	B	A	B	B	A	A	A	A	A	A	A	A	B	B	B	B	B	B	A	B	A	B	B	A	B	B	A	A	A	A	A	B	B	A
cb64247	fpc4194	158099	5	17875676	18033774	49319	17924994	1.62176		A	B	A	A	A	B	B	A	B	B	A	A	A	A	A	A	A	A	B	B	B	B	B	B	A	B	A	B	B	A	B	B	A	A	A	A	A	B	B	A
cb64266	fpc4194	158099	5	17875676	18033774	51605	17927280	1.62176		A	B	A	A	A	B	B	A	B	B	A	A	A	A	A	A	A	A	B	B	B	B	B	B	A	B	A	B	B	A	B	B	A	A	A	A	A	B	B	A
cb68897	NA_046	54570	5	18033875	18088444	10067	18043941	1.64628		A	B	A	A	A	B	B	A	B	B	A	A	A	A	A	A	A	A	B	B	B	B	B	B	A	B	A	B	B	A	B	B	A	A	A	A	A	B	B	A
cb19800	NA_046	54570	5	18033875	18088444	35622	18069496	1.64628		A	B	A	A	A	B	B	A	B	B	A	A	A	A	A	A	A	A	B	B	B	B	B	B	A	B	A	B	B	A	B	B	A	A	A	A	A	B	B	A
cb19801	NA_046	54570	5	18033875	18088444	35721	18069595	1.64628		A	B	A	A	A	B	B	A	B	B	A	A	A	A	A	A	A	A	B	B	B	B	B	B	A	B	A	B	B	A	B	B	A	A	A	A	A	B	B	A
cb32750	fpc4175	116228	5	18088545	18204772	66840	18155384	1.65229		A	B	A	A	A	B	B	A	B	B	A	A	A	A	A	A	A	A	B	B	B	B	B	B	A	B	A	B	B	A	B	B	A	A	A	A	A	B	B	A
cb36633	NA_199	82500	5	18204873	18287372	23664	18228536	1.65829		A	B	A	A	A	B	B	A	B	B	A	A	A	A	A	A	A	A	B	B	B	B	B	B	A	B	A	B	B	A	B	B	A	A	A	A	A	B	B	A
cb18754	NA_199	82500	5	18204873	18287372	23962	18228834	1.65829		A	B	A	A	A	B	B	A	B	B	A	A	A	A	A	A	A	A	B	B	B	B	B	B	A	B	A	B	B	A	B	B	A	A	A	A	A	B	B	A
cb54604	fpc2888b2	220528	5	18287473	18508000	11713	18299185	1.6643		A	B	A	A	A	B	B	A	B	B	A	A	A	A	A	A	A	A	B	B	B	B	B	B	A	B	A	B	B	A	B	B	A	A	A	A	A	B	B	A
cb54706	fpc2888b2	220528	5	18287473	18508000	135507	18422979	1.6643		A	B	A	A	A	B	B	A	B	B	A	A	A	A	A	A	A	A	B	B	B	B	B	B	A	B	A	B	B	A	B	B	A	A	A	A	A	B	B	A
cb39654	fpc4206b	119520	5	18508101	18627620	6093	18514193	1.6643		A	B	A	A	A	B	B	A	B	B	A	A	A	A	A	A	A	A	B	B	B	B	B	B	A	B	A	B	B	A	B	B	A	A	A	A	A	B	B	A
cb64466	fpc4206b	119520	5	18508101	18627620	79873	18587973	1.6703		A	B	A	A	A	B	B	A	B	B	A	A	A	A	A	A	A	A	B	B	B	B	B	B	A	B	A	B	B	A	B	B	A	A	A	A	A	B	B	A
cb15955	fpc0065b	72095	5	18627721	18699815	8062	18635782	1.6703		A	B	A	A	A	B	B	A	B	B	A	A	A	A	A	A	A	A	B	B	B	B	B	B	A	B	A	B	B	A	B	B	A	A	A	A	A	B	B	A
cb15952	fpc0065b	72095	5	18627721	18699815	8280	18636000	1.6703		A	B	A	A	A	B	B	A	B	B	A	A	A	A	A	A	A	A	B	B	B	B	B	B	A	B	A	B	B	A	B	B	A	A	A	A	A	B	B	A
cb10307	fpc0129	746249	5	18699916	19446164	7768	18707683	1.6703		A	B	A	A	A	B	B	A	B	B	A	A	A	A	A	A	A	A	B	B	B	B	B	B	A	B	A	B	B	A	B	B	A	A	A	A	A	B	B	A
cb10405	fpc0129	746249	5	18699916	19446164	9741	18709656	1.6703		A	B	A	A	A	B	B	A	B	B	A	A	A	A	A	A	A	A	B	B	B	B	B	B	A	B	A	B	B	A	B	B	A	A	A	A	A	B	B	A
cb10459	fpc0129	746249	5	18699916	19446164	9942	18709857	1.6703		A	B	A	A	A	B	B	A	B	B	A	A	A	A	A	A	A	A	B	B	B	B	B	B	A	B	A	B	B	A	B	B	A	A	A	A	A	B	B	A
cb10494	fpc0129	746249	5	18699916	19446164	40145	18740060	1.6703		A	B	A	A	A	B	B	A	B	B	A	A	A	A	A	A	A	A	B	B	B	B	B	B	A	B	A	B	B	A	B	B	A	A	A	A	A	B	B	A
cb10621	fpc0129	746249	5	18699916	19446164	260789	18960704	1.6824		A	B	A	A	A	B	B	A	B	B	A	B	A	A	A	A	A	A	B	B	B	B	B	B	A	B	A	B	B	A	B	B	A	A	A	A	A	B	B	A
cb8129	fpc0129	746249	5	18699916	19446164	321213	19021128	1.6945		A	B	A	A	A	B	B	A	B	B	A	B	A	A	A	A	A	A	B	B	B	B	B	B	A	B	A	B	B	A	B	B	A	A	A	A	A	B	B	A
cb46343	fpc0129	746249	5	18699916	19446164	509512	19209427	1.7066		A	B	A	A	A	B	B	A	B	B	A	B	A	A	A	A	A	A	B	B	B	A	B	B	A	B	A	B	B	A	B	B	A	A	A	A	A	B	B	A
cb44549	fpc0071g	61801	6	1	61801	43313	43313	0		A	B	B	A	A	A	B	A	A	A	B	B	B	A	B	B	A	B	B	A	B	B	A	B	A	B	B	B	B	B	B	B	A	A	B	B	B	B	A	B
cb11972	fpc1402c	612316	6	61902	674217	20935	82836	0		A	B	B	A	A	A	B	A	A	A	B	B	B	A	B	B	A	B	B	A	B	B	A	B	A	B	B	B	B	B	B	B	A	A	B	B	B	B	A	B
cb11948	fpc1402c	612316	6	61902	674217	21316	83217	0		A	B	B	A	A	A	B	A	A	A	B	B	B	A	B	B	A	B	B	A	B	B	A	B	A	B	B	B	B	B	B	B	A	A	B	B	B	B	A	B
cb11975	fpc1402c	612316	6	61902	674217	22726	84627	0		A	B	B	A	A	A	B	A	A	A	B	B	B	A	B	B	A	B	B	A	B	B	A	B	A	B	B	B	B	B	B	B	A	A	B	B	B	B	A	B
cb31388	fpc1402c	612316	6	61902	674217	291850	353751	0		A	B	B	A	A	A	B	A	A	A	B	B	B	A	B	B	A	B	B	A	B	B	A	B	A	B	B	B	B	B	B	B	A	A	B	B	B	B	A	B
cb12023	fpc1402c	612316	6	61902	674217	314510	376411	0		A	B	B	A	A	A	B	A	A	A	B	B	B	A	B	B	A	B	B	A	B	B	A	B	A	B	B	B	B	B	B	B	A	A	B	B	B	B	A	B
cb12048	fpc1402c	612316	6	61902	674217	324380	386281	0		A	B	B	A	A	A	B	A	A	A	B	B	B	A	B	B	A	B	B	A	B	B	A	B	A	B	B	B	B	B	B	B	A	A	B	B	B	B	A	B
cb12080	fpc1402c	612316	6	61902	674217	547956	609857	0		A	B	B	A	A	A	B	A	A	A	B	B	B	A	B	B	A	B	B	A	B	B	A	B	A	B	B	B	B	B	B	B	A	A	B	B	B	B	A	B
cbp40320	NA_231	11928	6	674318	686245	8769	683086	0		A	B	B	A	A	A	B	A	A	A	B	B	B	A	B	B	A	B	B	A	B	B	A	B	A	B	B	B	B	B	B	B	A	A	B	B	B	B	A	B
cbv33533	NA_175	21117	6	686346	707462	18440	704785	0		A	B	B	A	A	A	B	A	A	A	B	B	B	A	B	B	A	B	B	A	B	B	A	B	A	B	B	B	B	B	B	B	A	A	B	B	B	B	A	B
cb16537	fpc4033c	1812195	6	707563	2519757	1779460	740298	0		A	B	B	A	A	A	B	A	A	A	B	B	B	A	B	B	A	B	B	A	B	B	A	B	A	B	B	B	B	B	B	B	A	A	B	B	B	B	A	B
cb34809	fpc4033c	1812195	6	707563	2519757	1731059	788699	0		A	B	B	A	A	A	B	A	A	A	B	B	B	A	B	B	A	B	B	A	B	B	A	B	A	B	B	B	B	B	B	B	A	A	B	B	B	B	A	B
cb21766	fpc4033c	1812195	6	707563	2519757	1488025	1031733	0.006004		A	B	B	A	A	A	B	A	A	A	B	B	B	A	B	B	A	B	B	A	B	B	A	B	A	B	B	B	B	B	B	B	A	A	B	B	B	B	A	B
cb38633	fpc4033c	1812195	6	707563	2519757	1106595	1413163	0.012008		A	B	B	A	A	A	B	A	A	A	B	B	B	A	B	B	A	B	B	A	B	B	B	B	A	B	B	B	B	B	B	B	A	A	B	B	B	B	A	B
cb21421	fpc4033c	1812195	6	707563	2519757	962944	1556814	0.024109		A	B	B	A	A	A	B	A	A	A	B	B	B	A	B	B	A	B	B	A	B	B	B	B	A	B	B	B	B	B	B	B	A	A	B	B	B	B	A	B
cb21272	fpc4033c	1812195	6	707563	2519757	789795	1729963	0.03621		A	B	B	A	A	A	B	A	A	A	B	B	B	A	B	B	A	B	B	A	B	B	B	B	A	B	B	B	B	B	B	B	A	A	B	B	B	B	A	B
cb21271	fpc4033c	1812195	6	707563	2519757	789650	1730108	0.03621		A	B	B	A	A	A	B	A	A	A	B	B	B	A	B	B	A	B	B	A	B	B	B	B	A	B	B	B	B	B	B	B	A	A	B	B	B	B	A	B
cb21234	fpc4033c	1812195	6	707563	2519757	669862	1849896	0.03621		A	B	B	A	A	A	B	A	A	A	B	B	B	A	B	B	A	B	B	A	B	B	B	B	A	B	B	B	B	B	B	B	A	A	B	B	B	B	A	B
cb38506	fpc4033c	1812195	6	707563	2519757	610373	1909385	0.042214		A	B	B	A	A	A	B	A	A	A	B	B	B	A	B	B	A	B	B	A	B	B	B	B	A	B	B	B	B	B	B	B	A	A	B	B	B	B	A	B
cb38505	fpc4033c	1812195	6	707563	2519757	610203	1909555	0.042214		A	B	B	A	A	A	B	A	A	A	B	B	B	A	B	B	A	B	B	A	B	B	B	B	A	B	B	B	B	B	B	B	A	A	B	B	B	B	A	B
cb21200	fpc4033c	1812195	6	707563	2519757	541270	1978488	0.042214		A	B	B	A	A	A	B	A	A	A	B	B	B	A	B	B	A	B	B	A	B	B	B	B	A	B	B	B	B	B	B	B	A	A	B	B	B	B	A	B
cb22314	fpc4033a	525719	6	2519858	3045576	441154	2604423	0.073067		A	B	B	A	A	A	B	A	A	A	B	B	B	A	B	B	B	B	B	A	B	B	B	B	A	B	B	B	B	B	B	B	B	A	B	B	B	B	A	B
cb22278	fpc4033a	525719	6	2519858	3045576	336943	2708634	0.073067		A	B	B	A	A	A	B	A	A	A	B	B	B	A	B	B	B	B	B	A	B	B	B	B	A	B	B	B	B	B	B	B	B	A	B	B	B	B	A	B
cb58970	fpc4033a	525719	6	2519858	3045576	11269	3034308	0.085168		A	B	B	A	B	A	B	A	A	A	B	B	B	A	B	B	B	B	B	A	B	B	B	B	A	B	B	B	B	B	B	B	B	A	B	B	B	B	A	B
cb37822	fpc0045	1662542	6	3045677	4708218	174439	3220115	0.116021		A	B	B	A	B	A	B	A	A	A	B	B	B	A	B	B	B	B	B	A	B	B	B	B	A	B	B	A	B	B	B	B	B	A	B	B	B	B	A	B
cbv2409	fpc0045	1662542	6	3045677	4708218	714657	3760333	0.179779		A	B	B	A	B	A	B	A	A	A	B	B	B	A	B	B	B	B	B	A	B	B	B	B	A	B	B	A	B	B	B	B	B	A	B	B	B	B	A	B
cb42599	fpc0045	1662542	6	3045677	4708218	1507818	4553494	0.23678		A	B	B	A	B	A	B	A	A	A	B	B	B	A	B	B	B	B	B	A	B	B	B	B	A	B	B	A	B	B	B	B	B	A	B	B	B	B	B	B
cb16676	fpc4069a	962158	6	4708319	5670476	102732	4811050	0.242784		A	B	B	A	B	A	B	A	A	A	B	B	B	A	B	B	B	B	B	A	B	B	B	B	A	B	B	A	B	B	B	B	B	A	B	B	B	B	B	B
cb16700	fpc4069a	962158	6	4708319	5670476	137758	4846076	0.242784		A	B	B	A	B	A	B	A	A	A	B	B	B	A	B	B	B	B	B	A	B	B	B	B	A	B	B	A	B	B	B	B	B	A	B	B	B	B	B	B
cb60611	fpc4069a	962158	6	4708319	5670476	146830	4855148	0.242784		A	B	B	A	B	A	B	A	A	A	B	B	B	A	B	B	B	B	B	A	B	B	B	B	A	B	B	A	B	B	B	B	B	A	B	B	B	B	B	B
cb60798	fpc4069a	962158	6	4708319	5670476	414737	5123055	0.248788		A	B	B	A	B	A	B	A	A	A	B	B	B	A	B	B	B	B	B	A	B	B	B	B	A	B	B	A	B	B	B	B	B	A	B	B	B	B	B	B
cb11499	fpc4069a	962158	6	4708319	5670476	732450	5440768	0.248788		A	B	B	A	B	A	B	A	A	A	B	B	B	A	B	B	B	B	B	A	B	B	B	B	A	B	B	A	B	B	B	B	B	A	B	B	B	B	B	B
cb60839	fpc4069a	962158	6	4708319	5670476	732582	5440900	0.248788		A	B	B	A	B	A	B	A	A	A	B	B	B	A	B	B	B	B	B	A	B	B	B	B	A	B	B	A	B	B	B	B	B	A	B	B	B	B	B	B
cb12264	fpc4069c	530426	6	5670577	6201002	35372	5705948	0.26089		A	B	B	A	B	A	B	A	A	A	B	B	B	A	B	B	B	B	B	A	B	B	B	B	A	B	B	A	B	B	B	B	B	A	B	B	B	B	B	B
cb12265	fpc4069c	530426	6	5670577	6201002	35447	5706023	0.26089		A	B	B	A	B	A	B	A	A	A	B	B	B	A	B	B	B	B	B	A	B	B	B	B	A	B	B	A	B	B	B	B	B	A	B	B	B	B	B	B
cb12267	fpc4069c	530426	6	5670577	6201002	37421	5707997	0.26089		A	B	B	A	B	A	B	A	A	A	B	B	B	A	B	B	B	B	B	A	B	B	B	B	A	B	B	A	B	B	B	B	B	A	B	B	B	B	B	B
cb12268	fpc4069c	530426	6	5670577	6201002	37633	5708209	0.26089		A	B	B	A	B	A	B	A	A	A	B	B	B	A	B	B	B	B	B	A	B	B	B	B	A	B	B	A	B	B	B	B	B	A	B	B	B	B	B	B
cb12271	fpc4069c	530426	6	5670577	6201002	37945	5708521	0.26089		A	B	B	A	B	A	B	A	A	A	B	B	B	A	B	B	B	B	B	A	B	B	B	B	A	B	B	A	B	B	B	B	B	A	B	B	B	B	B	B
cb31515	fpc4069c	530426	6	5670577	6201002	40625	5711201	0.26089		A	B	B	A	B	A	B	A	A	A	B	B	B	A	B	B	B	B	B	A	B	B	B	B	A	B	B	A	B	B	B	B	B	A	B	B	B	B	B	B
cb31522	fpc4069c	530426	6	5670577	6201002	117302	5787878	0.26089		A	B	B	A	B	A	B	A	A	A	B	B	B	A	B	B	B	B	B	A	B	B	B	B	A	B	B	A	B	B	B	B	B	A	B	B	B	B	B	B
cb12375	fpc4069c	530426	6	5670577	6201002	512230	6182806	0.266893		A	B	B	A	B	A	B	A	A	A	B	B	B	A	B	B	B	B	B	A	B	B	B	B	A	B	B	A	B	B	B	B	B	A	B	B	B	B	B	B
cbv30027	fpc4333	37941	6	6201103	6239043	13461	6214563	0.266893		A	B	B	A	B	A	B	A	A	A	B	B	B	A	B	B	B	B	B	A	B	B	B	B	A	B	B	A	B	B	B	B	B	A	B	B	B	B	B	B
cb67007	fpc4333	37941	6	6201103	6239043	17475	6218577	0.266893		A	B	B	A	B	A	B	A	A	A	B	B	B	A	B	B	B	B	B	A	B	B	B	B	A	B	B	A	B	B	B	B	B	A	B	B	B	B	B	B
cb67009	fpc4333	37941	6	6201103	6239043	17614	6218716	0.266893		A	B	B	A	B	A	B	A	A	A	B	B	B	A	B	B	B	B	B	A	B	B	B	B	A	B	B	A	B	B	B	B	B	A	B	B	B	B	B	B
cb45020	fpc0083	378815	6	6239144	6617958	362151	6255808	0.266893		A	B	B	A	B	A	B	A	A	A	B	B	B	A	B	B	B	B	B	A	B	B	B	B	A	B	B	A	B	B	B	B	B	A	B	B	B	B	B	B
cb45017	fpc0083	378815	6	6239144	6617958	361975	6255984	0.266893		A	B	B	A	B	A	B	A	A	A	B	B	B	A	B	B	B	B	B	A	B	B	B	B	A	B	B	A	B	B	B	B	B	A	B	B	B	B	B	B
cb45001	fpc0083	378815	6	6239144	6617958	335053	6282906	0.266893		A	B	B	A	B	A	B	A	A	A	B	B	B	A	B	B	B	B	B	A	B	B	B	B	A	B	B	A	B	B	B	B	B	A	B	B	B	B	B	B
cb44987	fpc0083	378815	6	6239144	6617958	247821	6370138	0.291417		A	B	B	A	B	A	B	A	A	A	B	B	B	A	B	B	B	B	B	A	B	B	B	B	A	B	B	A	B	B	B	B	B	A	B	B	B	B	B	B
cb44983	fpc0083	378815	6	6239144	6617958	247652	6370307	0.297421		A	B	B	A	B	A	B	A	A	A	B	B	B	A	B	B	B	B	B	A	B	B	B	B	A	B	B	A	B	B	B	B	B	A	B	B	B	B	B	B
cb44982	fpc0083	378815	6	6239144	6617958	247537	6370422	0.297421		A	B	B	A	B	A	B	A	A	A	B	B	B	A	B	B	B	B	B	A	B	B	B	B	A	B	B	A	B	B	B	B	B	A	B	B	B	B	B	B
cbv6098	fpc0083	378815	6	6239144	6617958	46375	6571584	0.303425		A	B	B	A	B	A	B	A	A	A	B	B	B	A	B	B	B	B	B	A	B	B	B	B	A	B	B	A	B	B	B	B	B	A	B	B	B	B	B	B
cb60419	fpc4066	758965	6	6618059	7377023	563107	6813917	0.315526		A	B	B	A	A	A	B	B	A	A	B	B	B	A	B	B	B	B	B	A	B	B	B	B	A	B	B	A	B	B	B	B	B	A	B	B	B	B	B	B
cb60327	fpc4066	758965	6	6618059	7377023	454060	6922964	0.315526		A	B	B	A	A	A	B	B	A	A	B	B	B	A	B	B	B	B	B	A	B	B	B	B	A	B	B	A	B	B	B	B	B	A	B	B	B	B	B	B
cb60199	fpc4066	758965	6	6618059	7377023	315133	7061891	0.32153		A	B	B	A	A	A	B	B	A	A	B	B	B	A	B	B	B	B	B	A	B	B	B	B	A	B	B	A	B	B	B	B	B	A	B	B	B	B	B	B
cb60198	fpc4066	758965	6	6618059	7377023	315055	7061969	0.32153		A	B	B	A	A	A	B	B	A	A	B	B	B	A	B	B	B	B	B	A	B	B	B	B	A	B	B	A	B	B	B	B	B	A	B	B	B	B	B	B
cb60166	fpc4066	758965	6	6618059	7377023	205285	7171739	0.333632		A	B	B	A	A	A	B	B	A	A	B	B	B	A	B	B	B	B	B	A	B	B	B	B	A	B	B	A	B	B	B	B	B	A	B	B	B	B	B	B
cb60165	fpc4066	758965	6	6618059	7377023	205203	7171821	0.333632		A	B	B	A	A	A	B	B	A	A	B	B	B	A	B	B	B	B	B	A	B	B	B	B	A	B	B	A	B	B	B	B	B	A	B	B	B	B	B	B
cb69017	NA_058	13934	6	7377124	7391057	5968	7383091	0.333632		A	B	B	A	A	A	B	B	A	A	B	B	B	A	B	B	B	B	B	A	B	B	B	B	A	B	B	A	B	B	B	B	B	A	B	B	B	B	B	B
cb53294	fpc2660	179048	6	7391158	7570205	2225	7393382	0.339636		A	B	B	A	A	A	B	B	A	A	B	B	B	A	B	B	B	B	B	A	B	B	B	B	A	B	B	A	B	B	B	B	B	A	B	B	B	B	B	B
cb53297	fpc2660	179048	6	7391158	7570205	2490	7393647	0.342618		A	B	B	A	A	A	B	B	A	A	B	B	B	A	B	B	B	B	B	A	B	B	B	B	A	B	B	A	B	B	B	B	B	A	B	B	B	B	B	B
cb2444	fpc3857a	4068750	6	7570306	11639055	277818	7848123	0.357797		A	B	B	A	A	A	B	B	A	A	B	B	B	A	B	B	B	B	B	A	B	B	B	B	A	B	B	A	B	B	B	A	B	A	B	B	B	B	B	B
cb56563	fpc3857a	4068750	6	7570306	11639055	796276	8366581	0.388649		A	B	B	A	A	A	B	B	A	A	B	B	B	A	B	B	B	B	B	A	B	B	B	B	A	A	B	A	B	B	B	A	B	A	B	B	B	B	B	B
cb56564	fpc3857a	4068750	6	7570306	11639055	796486	8366791	0.388649		A	B	B	A	A	A	B	B	A	A	B	B	B	A	B	B	B	B	B	A	B	B	B	B	A	A	B	A	B	B	B	A	B	A	B	B	B	B	B	B
cb2629	fpc3857a	4068750	6	7570306	11639055	1723110	9293415	0.413173		A	B	B	A	A	A	B	B	A	A	B	B	B	A	B	B	B	B	A	A	B	B	B	B	A	B	B	A	B	B	B	A	B	A	B	B	B	B	B	B
cb24981	fpc3857a	4068750	6	7570306	11639055	1891137	9461442	0.419177		A	B	B	A	A	A	B	B	A	A	B	B	B	A	B	B	B	B	A	A	B	B	B	B	A	B	B	A	B	B	B	A	B	B	B	B	B	B	B	B
cb56972	fpc3857a	4068750	6	7570306	11639055	2375933	9946238	0.425181		A	B	B	A	A	A	B	B	A	A	B	B	B	A	B	B	B	B	A	A	B	B	B	B	A	B	B	A	B	B	B	A	B	B	B	B	B	B	B	B
cb10631	fpc3857a	4068750	6	7570306	11639055	3830729	11401034	0.443455		A	B	B	A	A	A	B	B	A	A	B	B	B	A	A	B	B	B	A	A	B	B	B	B	A	B	B	A	B	B	B	A	B	B	B	B	B	B	B	B
cb21912	fpc3857a	4068750	6	7570306	11639055	3859531	11429836	0.461729		A	B	B	A	A	A	B	B	A	A	B	B	B	A	A	B	B	B	A	A	B	B	B	B	A	B	B	A	B	B	B	A	B	B	B	B	B	B	B	B
cb11728	fpc0091a	343242	6	11639156	11982397	24813	11663968	0.467733		A	B	B	A	A	A	B	B	A	A	B	B	B	A	A	B	B	B	A	A	B	B	B	B	A	B	B	A	B	B	B	A	B	B	B	B	B	B	B	B
cb11729	fpc0091a	343242	6	11639156	11982397	25630	11664785	0.467733		A	B	B	A	A	A	B	B	A	A	B	B	B	A	A	B	B	B	A	A	B	B	B	B	A	B	B	A	B	B	B	A	B	B	B	B	B	B	B	B
cb11732	fpc0091a	343242	6	11639156	11982397	27074	11666229	0.467733		A	B	B	A	A	A	B	B	A	A	B	B	B	A	A	B	B	B	A	A	B	B	B	B	A	B	B	A	B	B	B	A	B	B	B	B	B	B	B	B
cb11731	fpc0091a	343242	6	11639156	11982397	27344	11666499	0.467733		A	B	B	A	A	A	B	B	A	A	B	B	B	A	A	B	B	B	A	A	B	B	B	B	A	B	B	A	B	B	B	A	B	B	B	B	B	B	B	B
cb11730	fpc0091a	343242	6	11639156	11982397	27466	11666621	0.467733		A	B	B	A	A	A	B	B	A	A	B	B	B	A	A	B	B	B	A	A	B	B	B	B	A	B	B	A	B	B	B	A	B	B	B	B	B	B	B	B
cb31128	fpc0091a	343242	6	11639156	11982397	46888	11686043	0.467733		A	B	B	A	A	A	B	B	A	A	B	B	B	A	A	B	B	B	A	A	B	B	B	B	A	B	B	A	B	B	B	A	B	B	B	B	B	B	B	B
cbv6836	fpc0091a	343242	6	11639156	11982397	48517	11687672	0.467733		A	B	B	A	A	A	B	B	A	A	B	B	B	A	A	B	B	B	A	A	B	B	B	B	A	B	B	A	B	B	B	A	B	B	B	B	B	B	B	B
cb11740	fpc0091a	343242	6	11639156	11982397	198178	11837333	0.467733		A	B	B	A	A	A	B	B	A	A	B	B	B	A	A	B	B	B	A	A	B	B	B	B	A	B	B	A	B	B	B	A	B	B	B	B	B	B	B	B
cb51757	fpc2397	956709	6	11982498	12939206	22056	12004553	0.473737		A	B	B	A	A	A	B	B	A	A	B	B	B	A	A	B	B	B	A	A	B	B	B	B	A	B	B	A	B	B	B	A	B	B	B	B	B	B	B	B
cb51789	fpc2397	956709	6	11982498	12939206	208097	12190594	0.479741		A	B	B	A	A	A	B	B	A	A	B	B	B	A	A	B	B	B	A	A	B	B	B	B	A	B	B	A	B	B	B	A	B	B	B	B	B	B	A	B
cb51867	fpc2397	956709	6	11982498	12939206	624835	12607332	0.498015		A	B	B	A	A	A	B	B	A	A	B	B	B	A	A	B	B	B	A	A	B	B	B	B	A	B	B	A	B	B	B	B	B	B	B	B	B	B	A	B
cb51907	fpc2397	956709	6	11982498	12939206	822878	12805375	0.498015		A	B	B	A	A	A	B	B	A	A	B	B	B	A	A	B	B	B	A	A	B	B	B	B	A	B	B	A	B	B	B	B	B	B	B	B	B	B	A	B
cb16380	fpc4044b2	615946	6	12939307	13555252	7565	12946871	0.498015		A	B	B	A	A	A	B	B	A	A	B	B	B	A	A	B	B	B	A	A	B	B	B	B	A	B	B	A	B	B	B	B	B	B	B	B	B	B	A	B
cbv21337	fpc4044b2	615946	6	12939307	13555252	22001	12961307	0.498015		A	B	B	A	A	A	B	B	A	A	B	B	B	A	A	B	B	B	A	A	B	B	B	B	A	B	B	A	B	B	B	B	B	B	B	B	B	B	A	B
cb16390	fpc4044b2	615946	6	12939307	13555252	159383	13098689	0.504019		A	B	B	A	A	A	B	B	A	A	B	B	B	A	A	B	B	B	A	A	B	B	B	B	A	B	B	A	B	B	B	B	B	B	B	B	B	B	A	B
cb16518	fpc4044b2	615946	6	12939307	13555252	592254	13531560	0.510023		A	B	B	A	A	A	B	B	A	A	B	B	B	A	A	B	B	B	A	A	B	B	B	B	A	B	B	A	B	B	B	B	B	B	B	B	B	B	A	B
cb14826	fpc4044d	492507	6	13555353	14047859	25923	13581275	0.516027		A	B	B	A	A	A	B	B	A	A	B	B	B	A	A	B	B	B	A	A	B	B	B	B	A	B	B	A	B	B	B	B	B	B	B	B	B	B	A	B
cb14861	fpc4044d	492507	6	13555353	14047859	404996	13960348	0.516027		A	B	B	A	A	A	B	B	A	A	B	B	B	A	A	B	B	B	A	A	B	B	B	B	A	B	B	A	B	B	B	B	B	B	B	B	B	B	A	B
cb14864	fpc4044d	492507	6	13555353	14047859	422009	13977361	0.516027		A	B	B	A	A	A	B	B	A	A	B	B	B	A	A	B	B	B	A	A	B	B	B	B	A	B	B	A	B	B	B	B	B	B	B	B	B	B	A	B
cb38310	fpc0003	1191916	6	14047960	15239875	72454	14120413	0.528128		A	B	B	A	A	A	B	B	A	A	B	B	B	A	B	B	B	B	A	A	B	B	B	B	A	B	B	A	B	B	A	B	B	B	B	B	B	B	A	B
cbv126	fpc0003	1191916	6	14047960	15239875	81087	14129046	0.528128		A	B	B	A	A	A	B	B	A	A	B	B	B	A	B	B	B	B	A	A	B	B	B	B	A	B	B	A	B	B	A	B	B	B	B	B	B	B	A	B
cb40108	fpc0003	1191916	6	14047960	15239875	298562	14346521	0.528128		A	B	B	A	A	A	B	B	A	A	B	B	B	A	B	B	B	B	A	A	B	B	B	B	A	B	B	A	B	B	A	B	B	B	B	B	B	B	A	B
cb40110	fpc0003	1191916	6	14047960	15239875	305836	14353795	0.528128		A	B	B	A	A	A	B	B	A	A	B	B	B	A	B	B	B	B	A	A	B	B	B	B	A	B	B	A	B	B	A	B	B	B	B	B	B	B	A	B
cb40266	fpc0003	1191916	6	14047960	15239875	765841	14813800	0.552652		A	B	B	A	A	A	B	B	A	A	B	B	B	A	B	A	B	B	A	A	B	B	B	B	A	B	B	A	B	B	A	B	B	B	B	B	B	B	A	B
cb40366	fpc0003	1191916	6	14047960	15239875	954398	15002357	0.583179		A	B	B	A	A	A	B	B	A	A	B	B	B	A	B	A	B	B	A	A	B	B	B	B	A	B	B	A	B	B	A	B	B	B	B	B	B	B	A	B
cb40367	fpc0003	1191916	6	14047960	15239875	954498	15002457	0.583179		A	B	B	A	A	A	B	B	A	A	B	B	B	A	B	A	B	B	A	A	B	B	B	B	A	B	B	A	B	B	A	B	B	B	B	B	B	B	A	B
cb9641	fpc0003	1191916	6	14047960	15239875	1043572	15091531	0.589183		A	B	B	A	A	A	B	B	A	A	B	B	B	A	B	A	B	B	A	A	A	B	B	B	A	B	B	A	B	B	A	B	B	B	B	B	B	B	A	B
cb58205	fpc4023	907462	6	15239976	16147437	891856	15255582	0.589183		A	B	B	A	A	A	B	B	A	A	B	B	B	A	B	A	B	B	A	A	A	B	B	B	A	B	B	A	B	B	A	B	B	B	B	B	B	B	A	B
cb58197	fpc4023	907462	6	15239976	16147437	889941	15257497	0.589183		A	B	B	A	A	A	B	B	A	A	B	B	B	A	B	A	B	B	A	A	A	B	B	B	A	B	B	A	B	B	A	B	B	B	B	B	B	B	A	B
cbv19145	fpc4023	907462	6	15239976	16147437	81622	16065816	0.639518		A	B	B	B	A	A	B	B	A	A	B	B	B	A	B	A	B	B	A	A	A	B	B	B	A	B	B	A	B	B	A	B	B	B	B	B	B	B	A	B
cb6123	fpc4023	907462	6	15239976	16147437	55591	16091847	0.639518		A	B	B	B	A	A	B	B	A	A	B	B	B	A	B	A	B	B	A	A	A	B	B	B	A	B	B	A	B	B	A	B	B	B	B	B	B	B	A	B
cb35263	NA_024	35366	6	16147538	16182903	8937	16156474	0.639518		A	B	B	B	A	A	B	B	A	A	B	B	B	A	B	A	B	B	A	A	A	B	B	B	A	B	B	A	B	B	A	B	B	B	B	B	B	B	A	B
cb35272	NA_024	35366	6	16147538	16182903	22667	16170204	0.639518		A	B	B	B	A	A	B	B	A	A	B	B	B	A	B	A	B	B	A	A	A	B	B	B	A	B	B	A	B	B	A	B	B	B	B	B	B	B	A	B
cb34134	NA_156	53666	6	16183004	16236669	42721	16225724	0.639518		A	B	B	B	A	A	B	B	A	A	B	B	B	A	B	A	B	B	A	A	A	B	B	B	A	B	B	A	B	B	A	B	B	B	B	B	B	B	A	B
cb6111	fpc4403	615428	6	16236770	16852197	599721	16252477	0.639518		A	B	B	B	A	A	B	B	A	A	B	B	B	A	B	A	B	B	A	A	A	B	B	B	A	B	B	A	B	B	A	B	B	B	B	B	B	B	A	B
cb5968	fpc4403	615428	6	16236770	16852197	329792	16522406	0.664042		A	B	B	B	A	A	B	B	A	A	B	B	B	B	B	A	B	B	A	A	A	A	B	B	A	B	B	A	B	B	A	B	B	B	B	B	B	B	A	B
cbv30892	fpc4403	615428	6	16236770	16852197	17859	16834339	0.676143		A	B	B	B	A	A	B	B	A	A	B	B	B	B	B	A	B	B	A	A	A	A	B	B	A	B	B	A	B	B	A	B	B	A	B	B	B	B	A	B
cb45636	fpc0106	567514	6	16852298	17419811	15494	16867791	0.676143		A	B	B	B	A	A	B	B	A	A	B	B	B	B	B	A	B	B	A	A	A	A	B	B	A	B	B	A	B	B	A	B	B	A	B	B	B	B	A	B
cb45638	fpc0106	567514	6	16852298	17419811	16123	16868420	0.676143		A	B	B	B	A	A	B	B	A	A	B	B	B	B	B	A	B	B	A	A	A	A	B	B	A	B	B	A	B	B	A	B	B	A	B	B	B	B	A	B
cb45646	fpc0106	567514	6	16852298	17419811	21858	16874155	0.676143		A	B	B	B	A	A	B	B	A	A	B	B	B	B	B	A	B	B	A	A	A	A	B	B	A	B	B	A	B	B	A	B	B	A	B	B	B	B	A	B
cbv7036	fpc0106	567514	6	16852298	17419811	158129	17010426	0.682147		A	B	B	B	A	A	B	B	A	A	B	B	B	B	B	A	B	B	A	A	A	A	B	B	A	B	B	A	B	B	A	B	B	A	B	B	B	B	A	B
cb36632	fpc0829	2906720	6	17419912	20326631	2870443	17456189	0.745905		A	B	B	B	A	B	B	B	A	A	B	B	B	B	B	A	B	B	A	A	A	A	B	B	A	B	B	A	B	B	A	B	B	A	B	B	B	B	A	B
cb18742	fpc0829	2906720	6	17419912	20326631	2837878	17488754	0.745905		A	B	B	B	A	B	B	B	A	A	B	B	B	B	B	A	B	B	A	A	A	A	B	B	A	B	B	A	B	B	A	B	B	A	B	B	B	B	A	B
cb18644	fpc0829	2906720	6	17419912	20326631	2491710	17834922	0.789661		A	B	B	B	A	B	B	B	A	A	B	B	B	B	B	A	B	B	A	A	A	A	B	B	A	B	B	A	A	B	A	B	B	A	B	B	B	B	A	B
cbv9749	fpc0829	2906720	6	17419912	20326631	1260301	19066331	0.853419		A	B	B	B	B	B	B	B	A	A	B	B	B	B	B	A	B	B	A	A	A	A	B	B	A	B	B	A	A	B	A	B	B	A	B	B	B	B	A	B
cb15550	fpc0829	2906720	6	17419912	20326631	1161070	19165562	0.86552		A	B	B	B	B	B	B	B	A	A	B	B	B	B	B	A	B	B	A	A	A	A	B	B	A	B	B	A	A	B	A	B	B	A	B	B	B	B	A	B
cb34097	fpc0829	2906720	6	17419912	20326631	1154471	19172161	0.86552		A	B	B	B	B	B	B	B	A	A	B	B	B	B	B	A	B	B	A	A	A	A	B	B	A	B	B	A	A	B	A	B	B	A	B	B	B	B	A	B
cb34094	fpc0829	2906720	6	17419912	20326631	1154021	19172611	0.86552		A	B	B	B	B	B	B	B	A	A	B	B	B	B	B	A	B	B	A	A	A	A	B	B	A	B	B	A	A	B	A	B	B	A	B	B	B	B	A	B
cb34090	fpc0829	2906720	6	17419912	20326631	1152338	19174294	0.86552		A	B	B	B	B	B	B	B	A	A	B	B	B	B	B	A	B	B	A	A	A	A	B	B	A	B	B	A	A	B	A	B	B	A	B	B	B	B	A	B
cb34088	fpc0829	2906720	6	17419912	20326631	1152192	19174440	0.86552		A	B	B	B	B	B	B	B	A	A	B	B	B	B	B	A	B	B	A	A	A	A	B	B	A	B	B	A	A	B	A	B	B	A	B	B	B	B	A	B
cb34085	fpc0829	2906720	6	17419912	20326631	1152049	19174583	0.86552		A	B	B	B	B	B	B	B	A	A	B	B	B	B	B	A	B	B	A	A	A	A	B	B	A	B	B	A	A	B	A	B	B	A	B	B	B	B	A	B
cb34082	fpc0829	2906720	6	17419912	20326631	1151895	19174737	0.86552		A	B	B	B	B	B	B	B	A	A	B	B	B	B	B	A	B	B	A	A	A	A	B	B	A	B	B	A	A	B	A	B	B	A	B	B	B	B	A	B
cb15519	fpc0829	2906720	6	17419912	20326631	1039498	19287134	0.877622		A	B	B	B	B	B	B	B	A	A	B	B	B	B	B	A	B	B	A	A	B	A	B	B	A	B	B	A	A	B	A	B	B	A	B	B	B	B	A	B
cb34065	fpc0829	2906720	6	17419912	20326631	1009425	19317207	0.877622		A	B	B	B	B	B	B	B	A	A	B	B	B	B	B	A	B	B	A	A	B	A	B	B	A	B	B	A	A	B	A	B	B	A	B	B	B	B	A	B
cb51130	fpc2260a	516006	6	20326732	20842737	58171	20384902	0.976604		A	B	A	B	B	B	B	B	B	A	B	B	B	B	B	A	A	B	A	A	A	A	B	A	A	B	B	B	A	B	A	B	B	A	B	B	B	B	A	B
cb24208	fpc2178	289843	6	20842838	21132680	242832	20889849	0.988705		A	B	A	B	B	B	B	B	B	A	B	B	B	B	B	A	A	B	A	A	A	A	B	A	A	B	B	B	A	B	A	B	B	A	B	B	B	B	A	B
cb4685	fpc2178	289843	6	20842838	21132680	7670	21125011	0.994709		A	B	A	B	B	B	B	B	B	A	B	B	B	B	B	A	A	B	A	A	A	A	B	A	A	B	B	B	A	B	A	B	B	A	B	B	B	B	A	B
cb25698	fpc2334	407790	6	21132781	21540570	301497	21239074	0.994709		A	B	A	B	B	B	B	B	B	A	B	B	B	B	B	A	A	B	A	A	A	A	B	A	A	B	B	B	A	B	A	B	B	A	B	B	B	B	A	B
cb25676	fpc2334	407790	6	21132781	21540570	269955	21270616	0.994709		A	B	A	B	B	B	B	B	B	A	B	B	B	B	B	A	A	B	A	A	A	A	B	A	A	B	B	B	A	B	A	B	B	A	B	B	B	B	A	B
cb25674	fpc2334	407790	6	21132781	21540570	244308	21296263	0.994709		A	B	A	B	B	B	B	B	B	A	B	B	B	B	B	A	A	B	A	A	A	A	B	A	A	B	B	B	A	B	A	B	B	A	B	B	B	B	A	B
cb25673	fpc2334	407790	6	21132781	21540570	243931	21296640	0.994709		A	B	A	B	B	B	B	B	B	A	B	B	B	B	B	A	A	B	A	A	A	A	B	A	A	B	B	B	A	B	A	B	B	A	B	B	B	B	A	B
cb3581	fpc2334	407790	6	21132781	21540570	179715	21360856	1.00071		A	B	A	B	B	B	B	B	B	A	B	B	B	B	B	A	A	B	A	A	A	A	B	A	A	B	B	B	A	B	A	B	B	A	B	B	B	B	A	B
cbv13362	fpc2334	407790	6	21132781	21540570	55492	21485079	1.00071		A	B	A	B	B	B	B	B	B	A	B	B	B	B	B	A	A	B	A	A	A	A	B	A	A	B	B	B	A	B	A	B	B	A	B	B	B	B	A	B
cb51294	fpc2310b	28673	6_random	1	28673	6231	6231	0.558656		A	B	B	A	A	A	B	B	A	A	B	B	B	A	B	A	B	B	A	A	B	B	B	B	A	B	B	A	B	B	A	B	B	B	B	B	B	B	A	B
[truncated: 129 more columns]

## Sheet: VT847xAF16 F2 RIL
SNP	MapManager Data	cb4 Assembly Data					VT847xAF16 F2 RIL Genotypes
(bold = marker also typed in AI-RIL)	genet_pos (M)	chr	chr_SNP_pos (bp)		AF16	VT847	cross2_100	cross2_1001	cross2_1002	cross2_1003	cross2_1004	cross2_1006	cross2_1007	cross2_1008	cross2_1009	cross2_1010	cross2_1011	cross2_1012	cross2_1013	cross2_1014	cross2_1015	cross2_1016	cross2_1017	cross2_1018	cross2_1019	cross2_1020	cross2_1021	cross2_1022	cross2_1023	cross2_1025	cross2_1026	cross2_1027	cross2_1028	cross2_1029	cross2_103	cross2_1030	cross2_1031	cross2_1032	cross2_1033	cross2_1034	cross2_1035	cross2_1038	cross2_1039	cross2_1041	cross2_1042	cross2_1043	cross2_1044	cross2_1045	cross2_1046
cbv14845	0	1	322316		A	B	A	A	B	B	A	B	B	A	A	B	B	B	B	A	B	B	A	A	B	B	A	A	B	A	A	A	A	B	B	B	B	A	A	A	B	B	B	B	B	A	B	B	B
cb4654	0	1	374967		A	B	A	A	B	B	A	B	B	A	A	B	B	B	B	A	B	B	A	A	B	B	A	A	B	A	A	A	A	B	B	B	B	A	A	A	B	B	B	B	B	A	B	B	B
cbv437	0	1	561033		A	B	A	A	B	B	A	B	B	A	A	B	B	B	B	A	B	B	A	A	B	B	A	A	B	A	A	A	A	B	B	B	B	A	A	A	B	B	B	B	B	A	B	B	B
cbv25636	0	1	908748		A	B	A	A	B	B	A	B	B	A	A	B	B	B	B	A	B	B	A	A	B	B	A	A	B	A	A	A	A	B	B	B	B	A	A	A	B	B	B	B	B	A	B	B	B
cbv21686	0	1	966628		A	B	A	A	B	B	A	B	B	A	A	B	B	B	B	A	B	B	A	A	B	B	A	A	B	A	A	A	A	B	B	B	B	A	A	A	B	B	B	B	B	A	B	B	B
cbv24065	0	1	1193962		A	B	A	A	B	B	A	B	B	A	A	B	B	B	B	A	B	B	A	A	B	B	A	A	B	A	A	A	A	B	B	B	B	A	A	A	B	B	B	B	B	A	B	B	B
cb45601	0	1	1260017		A	B	A	A	B	B	A	B	B	A	A	B	B	B	B	A	B	B	A	A	B	B	A	A	B	A	A	A	A	B	B	B	B	A	A	A	B	B	B	B	B	A	B	B	B
cbv6910	0.011344	1	1569658		A	B	A	A	B	B	A	B	B	A	A	B	B	B	B	A	B	B	A	A	B	B	A	A	B	A	A	A	A	B	B	B	B	A	A	A	B	B	B	B	A	A	B	B	B
cbv30885	0.022687	1	1686645		A	B	A	A	B	B	A	B	B	A	A	B	B	B	B	A	B	B	A	A	B	B	A	A	B	A	A	A	A	B	B	B	B	A	A	A	B	B	B	B	A	A	B	B	B
cb15282	0.069759	1	2043825		A	B	A	A	B	B	A	B	B	A	A	B	B	B	B	A	B	B	A	A	B	B	A	A	B	A	A	A	A	B	B	B	B	A	A	A	B	B	B	B	A	A	B	A	B
cb15284	0.069759	1	2064468		A	B	A	A	B	B	A	B	B	A	A	B	B	B	B	A	B	B	A	A	B	B	A	A	B	A	A	A	A	B	B	B	B	A	A	A	B	B	B	B	A	A	B	A	B
cbv29577	0.081103	1	2136473		A	B	A	A	B	B	A	B	B	A	A	B	B	B	B	A	B	B	A	A	B	B	A	B	B	A	A	A	A	B	B	B	B	A	A	A	B	B	B	B	A	A	B	A	B
cbv14302	1.02668	1	3173384		A	B	B	A	A	A	A	B	A	B	B	B	A	B	A	B	A	B	B	A	B	B	A	B	A	A	A	B	B	A	B	B	A	A	A	B	A	A	B	A	B	A	B	A	A
cb16165	0.269955	1	5246875		A	B	A	A	A	A	A	B	B	B	A	B	A	B	B	A	B	B	A	A	B	B	A	B	B	A	A	A	A	B	B	B	B	A	A	B	B	B	B	B	A	A	B	A	A
cb16059	0.269955	1	5699778		A	B	A	A	A	A	A	B	B	B	A	B	A	B	B	A	B	B	A	A	B	B	A	B	B	A	A	A	A	B	B	B	B	A	A	B	B	B	B	B	A	A	B	A	A
cb63977	0.329526	1	10923823		A	B	A	A	A	A	A	B	B	B	A	B	A	B	B	B	B	B	A	A	B	B	A	B	B	A	A	A	A	B	B	B	B	A	B	B	B	B	B	B	A	A	B	A	A
cb19655	0.352498	1	11464782		A	B	A	A	A	A	A	B	B	B	A	B	A	B	B	B	B	B	A	A	B	B	A	B	B	A	A	A	A	B	B	B	B	A	B	B	B	B	B	B	A	A	B	A	A
cbv11284	0.352498	1	11472576		A	B	A	A	A	A	A	B	B	B	A	B	A	B	B	B	B	B	A	A	B	B	A	B	B	A	A	A	A	B	B	B	B	A	B	B	B	B	B	B	A	A	B	A	A
cb37290	0.352498	1	11476793		A	B	A	A	A	A	A	B	B	B	A	B	A	B	B	B	B	B	A	A	B	B	A	B	B	A	A	A	A	B	B	B	B	A	B	B	B	B	B	B	A	A	B	A	A
cb37279	0.352498	1	11500100		A	B	A	A	A	A	A	B	B	B	A	B	A	B	B	B	B	B	A	A	B	B	A	B	B	A	A	A	A	B	B	B	B	A	B	B	B	B	B	B	A	A	B	A	A
cbv16714	0.352498	1	11550567		A	B	A	A	A	A	A	B	B	B	A	B	A	B	B	B	B	B	A	A	B	B	A	B	B	A	A	A	A	B	B	B	B	A	B	B	B	B	B	B	A	A	B	A	A
cb55726	0.387078	1	11767401		A	B	A	B	A	A	A	B	B	B	A	B	A	B	B	B	B	B	A	A	B	B	A	A	B	A	A	A	A	B	B	B	B	A	B	B	B	B	B	B	A	A	B	A	A
cbv24429	0.37547	1	11886160		A	B	A	A	A	A	A	B	B	B	A	B	A	B	B	B	B	B	A	A	B	B	A	A	B	A	A	A	A	B	B	B	B	A	B	B	B	B	B	B	A	A	B	A	A
cbv24749	0.763246	1	12535052		A	B	B	A	A	A	A	B	A	B	A	B	A	B	B	B	A	B	B	A	B	B	A	B	A	A	A	A	B	B	B	B	A	A	B	B	B	A	B	A	B	A	B	A	A
cbv20005	0.848796	1	13264712		A	B	B	A	A	A	A	B	A	B	B	B	A	B	A	B	A	B	B	A	B	B	A	B	A	A	A	B	B	B	B	A	A	A	B	B	B	A	B	A	B	A	B	A	A
cb57858	0.921188	1	13606387		A	B	B	A	A	A	A	B	A	B	B	B	A	B	A	B	A	B	B	A	B	B	A	B	A	A	A	B	B	A	B	A	A	A	A	B	A	A	B	A	B	A	B	A	A
cb57890	0.921188	1	13661723		A	B	B	A	A	A	A	B	A	B	B	B	A	B	A	B	A	B	B	A	B	B	A	B	A	A	A	B	B	A	B	A	A	A	A	B	A	A	B	A	B	A	B	A	A
cbv5693	0.96826	1	13751958		A	B	B	A	A	A	A	B	A	B	B	B	A	B	A	B	A	B	B	A	B	B	A	B	A	A	A	B	B	A	B	A	A	A	A	B	A	B	B	A	B	A	B	A	A
cbv10701	0.979604	1	13915093		A	B	B	A	A	A	A	B	A	B	B	B	A	B	A	B	A	B	B	A	B	B	A	B	A	A	A	B	B	A	B	B	A	A	A	B	A	B	B	A	B	A	B	A	A
cb23738	0.979604	1	13930943		A	B	B	A	A	A	A	B	A	B	B	B	A	B	A	B	A	B	B	A	B	B	A	B	A	A	A	B	B	A	B	B	A	A	A	B	A	B	B	A	B	A	B	A	A
cbv25999	1.02668	1	14720534		A	B	B	A	A	A	A	B	A	B	B	B	A	B	A	B	A	B	B	A	B	B	A	B	A	A	A	B	B	A	B	B	A	A	A	B	A	A	B	A	B	A	B	A	A
cb788	1.04965	1	14909244		A	B	B	A	B	A	A	B	A	B	B	B	A	B	A	B	A	B	B	B	B	B	A	B	A	A	A	B	B	A	B	B	A	A	A	B	A	A	B	A	B	A	B	A	A
cb49478	1.04965	1	15321286		A	B	B	A	B	A	A	B	A	B	B	B	A	B	A	B	A	B	B	B	B	B	A	B	A	A	A	B	B	A	B	B	A	A	A	B	A	A	B	A	B	A	B	A	A
cbv26680	0.047072	2	1301320		A	B	B	B	B	A	B	B	B	A	A	B	A	B	B	B	B	B	B	B	A	B	A	B	A	A	A	B	B	B	B	A	A	B	B	B	A	A	A	A	A	B	B	A	A
cbv23911	0.106643	2	1678999		A	B	B	B	B	A	B	B	B	A	A	B	A	B	B	B	B	B	B	A	A	B	A	B	A	A	A	B	B	B	B	A	A	B	B	B	A	A	A	B	A	B	B	A	A
cbh44963	0.153715	2	1952932		A	B	B	B	B	A	B	B	B	A	A	B	A	B	B	B	B	B	B	A	A	B	A	B	A	A	B	B	B	B	B	A	A	B	B	B	A	A	A	B	A	B	A	A	A
cb70341	0.153715	2	1957848		A	B	B	B	B	A	B	B	B	A	A	B	A	B	B	B	B	B	B	A	A	B	A	B	A	A	B	B	B	B	B	A	A	B	B	B	A	A	A	B	A	B	A	A	A
cb16370	0.165189	2	1971042		A	B	B	?	B	A	B	B	B	A	A	B	A	B	B	B	B	B	B	B	A	B	A	B	A	A	B	B	B	B	B	A	A	B	B	B	A	A	A	B	A	B	A	A	A
cbv29249	0.200477	2	2219668		A	B	B	B	B	A	B	B	B	A	A	B	A	B	B	B	B	B	B	B	A	B	A	B	A	A	B	B	B	B	B	A	A	B	B	B	A	A	A	B	A	B	A	A	A
cb44149	0.200477	2	2234093		A	B	B	B	B	A	B	B	B	A	A	B	A	B	B	B	B	B	B	B	A	B	A	B	A	A	B	B	B	B	B	A	A	B	B	B	A	A	A	B	A	B	A	A	A
cb44156	0.200477	2	2234328		A	B	B	B	B	A	B	B	B	A	A	B	A	B	B	B	B	B	B	B	A	B	A	B	A	A	B	B	B	B	B	A	A	B	B	B	A	A	A	B	A	B	A	A	A
cb44178	0.200477	2	2252184		A	B	B	B	B	A	B	B	B	A	A	B	A	B	B	B	B	B	B	B	A	B	A	B	A	A	B	B	B	B	B	A	A	B	B	B	A	A	A	B	A	B	A	A	A
cbv4853	0.200477	2	2318691		A	B	B	B	B	A	B	B	B	A	A	B	A	B	B	B	B	B	B	B	A	B	A	B	A	A	B	B	B	B	B	A	A	B	B	B	A	A	A	B	A	B	A	A	A
cb55366	0.21182	2	2672442		A	B	B	B	B	A	B	B	B	A	A	B	A	B	B	B	B	B	B	B	A	B	A	B	A	A	B	B	B	B	B	A	A	B	B	B	A	A	A	B	A	B	A	A	A
cb55364	0.21182	2	2672574		A	B	B	B	B	A	B	B	B	A	A	B	A	B	B	B	B	B	B	B	A	B	A	B	A	A	B	B	B	B	B	A	A	B	B	B	A	A	A	B	A	B	A	A	A
cb55256	0.223164	2	2945572		A	B	B	B	B	A	B	B	B	A	A	B	A	B	B	B	B	B	B	B	A	B	A	B	A	A	B	B	B	B	B	A	A	B	B	B	A	A	A	B	A	B	A	A	A
cbv5468	0.270236	2	4964740		A	B	B	B	B	A	B	B	B	A	A	B	A	B	B	B	B	B	B	B	A	B	A	B	A	A	B	B	B	B	B	A	A	B	B	B	A	A	A	B	A	B	A	A	A
cb16739	0.270236	2	5269819		A	B	B	B	B	A	B	B	B	A	A	B	A	B	B	B	B	B	B	B	A	B	A	B	A	A	B	B	B	B	B	A	A	B	B	B	A	A	A	B	A	B	A	A	A
cbv13858	0.270236	2	5361740		A	B	B	B	B	A	B	B	B	A	A	B	A	B	B	B	B	B	B	B	A	B	A	B	A	A	B	B	B	B	B	A	A	B	B	B	A	A	A	B	A	B	A	A	A
cbv16084	0.281579	2	5847354		A	B	B	B	B	A	B	B	B	A	A	B	A	B	B	B	B	B	A	B	A	B	A	B	A	A	B	B	B	B	B	A	A	B	B	B	A	A	A	B	A	B	A	A	A
cb22848	0.281579	2	6525094		A	B	B	B	B	A	B	B	B	A	A	B	A	B	B	B	B	B	A	B	A	B	A	B	A	A	B	B	B	B	B	A	A	B	B	B	A	A	A	B	A	B	A	A	A
cbv15918	0.292923	2	6541343		A	B	B	B	B	A	B	B	B	A	A	B	A	B	B	B	B	B	A	B	A	B	A	B	A	A	B	B	B	B	B	A	A	B	B	B	A	A	A	B	A	B	A	A	A
cbv4065	0.315894	2	7507947		A	B	B	B	B	A	B	B	B	A	A	B	A	B	B	B	B	B	A	B	A	B	A	B	A	A	B	B	B	B	B	A	A	B	B	B	A	A	A	B	A	B	A	A	A
cb43460	0.315894	2	7969556		A	B	B	B	B	A	B	B	B	A	A	B	A	B	B	B	B	B	A	B	A	B	A	B	A	A	B	B	B	B	B	A	A	B	B	B	A	A	A	B	A	B	A	A	A
cb3563	0.327238	2	10816585		A	B	B	B	B	A	B	B	B	A	A	A	A	B	B	B	B	B	A	B	A	B	A	B	A	A	B	B	B	B	B	A	A	B	B	B	A	A	A	B	A	B	A	A	A
cbv27224	0.327238	2	10890068		A	B	B	B	B	A	B	B	B	A	A	A	A	B	B	B	B	B	A	B	A	B	A	B	A	A	B	B	B	B	B	A	A	B	B	B	A	A	A	B	A	B	A	A	A
cb25655	0.35021	2	11089904		A	B	B	B	B	A	B	B	B	A	A	A	A	B	B	B	B	B	A	B	A	B	A	B	A	A	B	A	B	B	B	A	A	B	B	B	A	A	A	B	A	B	A	A	A
cb3574	0.35021	2	11122612		A	B	B	B	B	A	B	B	B	A	A	A	A	B	B	B	B	B	A	B	A	B	A	B	A	A	B	A	B	B	B	A	A	B	B	B	A	A	A	B	A	B	A	A	A
cb64479	0.35021	2	11179687		A	B	B	B	B	A	B	B	B	A	A	A	A	B	B	B	B	B	A	B	A	B	A	B	A	A	B	A	B	B	B	A	A	B	B	B	A	A	A	B	A	B	A	A	A
cbv1351	0	2	12346296		A	B	B	B	B	A	B	B	B	A	A	B	A	B	B	B	B	B	B	B	A	B	A	B	A	A	A	A	B	B	B	A	A	B	B	B	B	A	A	A	A	B	B	A	A
cb35297	0.373181	2	12437179		A	B	B	B	B	A	B	B	B	A	A	A	A	B	B	B	B	B	A	B	A	B	A	B	A	A	B	A	B	B	B	A	A	B	B	B	A	A	A	B	A	B	A	A	A
cb5574	0.432753	2	12885843		A	B	B	A	B	A	B	B	A	A	A	A	A	B	B	B	B	B	A	B	A	B	A	B	A	A	B	A	B	B	B	A	A	B	B	B	A	A	A	B	A	B	A	A	A
cb19271	0.45544	2	13286754		A	B	B	A	B	A	B	B	A	A	A	A	A	B	B	B	B	B	A	B	A	B	A	B	A	A	B	A	B	B	B	A	B	B	B	B	A	A	A	B	A	B	A	A	A
cbv23184	0.466784	2	13356339		A	B	B	A	B	A	B	B	A	A	A	A	A	B	B	B	B	B	A	B	A	B	A	B	A	A	B	A	B	B	B	A	B	B	B	B	A	B	A	B	A	B	A	A	A
cb26368	0.513856	2	13819900		A	B	B	A	A	A	A	B	A	A	A	A	A	B	B	B	B	B	A	B	A	B	A	B	A	A	B	A	B	B	B	A	B	B	B	B	B	B	B	B	A	B	A	A	A
cbv12985	0.573427	2	14287339		A	B	B	A	A	B	A	B	A	A	A	A	A	B	B	A	B	B	A	B	A	B	A	B	A	A	B	A	A	B	B	A	B	B	B	B	B	B	B	B	A	B	A	A	A
cb37209	0.584771	2	14390131		A	B	A	A	A	B	A	B	A	A	A	A	A	B	B	A	B	B	A	B	A	B	A	B	A	A	B	A	A	B	B	A	B	B	B	B	B	B	B	B	A	B	A	A	A
cb37206	0.584771	2	14390232		A	B	A	A	A	B	A	B	A	A	A	A	A	B	B	A	B	B	A	B	A	B	A	B	A	A	B	A	A	B	B	A	B	B	B	B	B	B	B	B	A	B	A	A	A
cb66102	0.584771	2	14490679		A	B	A	A	A	B	A	B	A	A	A	A	A	B	B	A	B	B	A	B	A	B	A	B	A	A	B	A	A	B	B	A	B	B	B	B	B	B	B	B	A	B	A	A	A
cbv29049	0.584771	2	14496657		A	B	A	A	A	B	A	B	A	A	A	A	A	B	B	A	B	B	A	B	A	B	A	B	A	A	B	A	A	B	B	A	B	B	B	B	B	B	B	B	A	B	A	A	A
cb37997	0.596115	2	14530345		A	B	A	A	A	B	A	B	A	A	A	A	A	B	B	A	B	B	A	B	A	B	A	B	A	A	B	A	A	B	B	A	B	B	B	B	B	B	B	B	A	B	A	A	A
cb38018	0.596115	2	14532395		A	B	A	A	A	B	A	B	A	A	A	A	A	B	B	A	B	B	A	B	A	B	A	B	A	A	B	A	A	B	B	A	B	B	B	B	B	B	B	B	A	B	A	A	A
cb64210	0.596115	2	14661430		A	B	A	A	A	B	A	B	A	A	A	A	A	B	B	A	B	B	A	B	A	B	A	B	A	A	B	A	A	B	B	A	B	B	B	B	B	B	B	B	A	B	A	A	A
cb33372	0.596115	2	14661723		A	B	A	A	A	B	A	B	A	A	A	A	A	B	B	A	B	B	A	B	A	B	A	B	A	A	B	A	A	B	B	A	B	B	B	B	B	B	B	B	A	B	A	A	A
cbv28532	0.607458	2	14815258		A	B	A	A	A	B	A	B	A	A	A	A	A	B	B	A	B	B	B	B	A	B	A	B	A	A	B	A	A	B	B	A	B	B	B	B	B	B	B	B	A	B	A	A	A
cbv28535	0.607458	2	14815334		A	B	A	A	A	B	A	B	A	A	A	A	A	B	B	A	B	B	B	B	A	B	A	B	A	A	B	A	A	B	B	A	B	B	B	B	B	B	B	B	A	B	A	A	A
cbv28536	0.607458	2	14815586		A	B	A	A	A	B	A	B	A	A	A	A	A	B	B	A	B	B	B	B	A	B	A	B	A	A	B	A	A	B	B	A	B	B	B	B	B	B	B	B	A	B	A	A	A
cbv28546	0.618802	2	14912434		A	B	A	A	A	B	A	B	A	A	A	A	A	B	B	A	B	B	B	B	A	B	A	B	A	A	B	A	A	B	B	A	B	B	B	B	B	B	B	B	A	B	A	A	A
cb60065	0.641774	2	15090177		A	B	A	A	A	B	A	B	A	A	A	A	A	B	B	A	B	B	B	B	A	B	A	B	A	A	B	A	A	B	B	B	B	B	B	B	B	B	B	B	A	B	A	A	A
cb8369	0.653117	2	15436752		A	B	A	A	A	B	A	B	A	A	A	A	A	B	B	A	B	B	B	B	A	B	A	B	A	A	B	A	A	B	B	B	B	B	B	B	B	B	B	B	A	B	A	A	A
cb12983	0.72551	2	16383401		A	B	A	A	A	B	A	B	A	A	A	A	A	B	B	A	B	B	B	B	A	B	B	B	A	A	B	A	A	B	B	B	B	B	B	B	B	B	B	B	A	B	A	A	A
cbv19012	0	3	378344		A	B	B	B	A	A	B	A	B	A	A	A	B	B	A	B	B	A	A	B	B	A	B	A	B	B	A	B	B	B	B	A	A	A	B	A	B	A	B	B	B	B	B	A	B
cb25141	0.157097	3	1696854		A	B	B	B	A	A	B	B	B	A	A	A	B	B	A	B	A	B	B	B	B	A	B	A	B	A	A	B	B	B	B	A	B	A	A	A	B	A	B	B	B	B	B	A	B
cb25166	0.157097	3	1741155		A	B	B	B	A	A	B	B	B	A	A	A	B	B	A	B	A	B	B	B	B	A	B	A	B	A	A	B	B	B	B	A	B	A	A	A	B	A	B	B	B	B	B	A	B
cb53202	0.180069	3	1983786		A	B	B	B	A	A	B	B	B	A	A	A	B	B	A	B	A	B	B	B	B	A	B	A	A	A	A	B	B	B	B	A	B	A	A	A	B	A	B	B	B	B	B	A	B
cb37727	0.402952	3	2943670		A	B	B	B	A	A	B	B	B	A	B	A	B	B	A	A	A	B	B	B	B	A	B	A	A	A	A	B	B	B	B	A	B	B	B	A	B	A	B	B	B	B	B	A	B
cb37708	0.391608	3	2970659		A	B	B	B	A	A	B	A	B	A	B	A	B	B	A	A	A	B	B	B	B	A	B	A	A	A	A	B	B	B	B	A	B	B	B	A	B	A	B	B	B	B	B	A	B
cb37667	0.368921	3	3009815		A	B	B	A	A	A	B	A	B	A	B	A	B	B	A	A	A	B	B	B	B	A	B	A	A	A	A	B	B	B	B	A	B	B	B	A	B	A	B	B	B	B	B	A	B
cbv26764	0.380265	3	3035649		A	B	B	B	A	A	B	A	B	A	B	A	B	B	A	A	A	B	B	B	B	A	B	A	A	A	A	B	B	B	B	A	B	B	B	A	B	A	B	B	B	B	B	A	B
cbv32399	0.560049	3	3458946		A	B	B	B	A	B	B	A	B	A	B	A	B	B	A	A	A	B	B	B	B	A	A	A	A	A	B	B	B	B	B	A	B	B	B	A	B	A	B	A	B	B	B	B	B
cbv6995	0.619621	3	4594302		A	B	B	A	A	B	B	A	B	A	B	A	B	B	A	A	A	B	B	B	B	A	A	A	A	A	B	A	B	B	B	A	A	B	B	A	B	A	B	A	B	B	B	B	B
cbv21209	0.642592	3	7546418		A	B	B	A	A	B	B	A	B	A	B	A	B	B	A	A	A	B	B	B	B	A	A	A	A	A	B	A	B	B	B	B	A	B	B	A	B	A	B	A	B	B	B	B	B
cb5362	0.642592	3	9721438		A	B	B	A	A	B	B	A	B	A	B	A	B	B	A	A	A	B	B	B	B	A	A	A	A	A	B	A	B	B	B	B	A	B	B	A	B	A	B	A	B	B	B	B	B
cb65253	0.769832	3	12782637		A	B	B	A	A	B	B	A	B	A	B	A	B	B	A	A	A	B	B	B	B	A	A	A	A	A	B	B	B	B	B	A	A	B	B	A	B	A	B	B	B	B	B	B	A
cb65252	0.769832	3	12782763		A	B	B	A	A	B	B	A	B	A	B	A	B	B	A	A	A	B	B	B	B	A	A	A	A	A	B	B	B	B	B	A	A	B	B	A	B	A	B	B	B	B	B	B	A
cbv33476	0.829403	3	13438943		A	B	B	A	A	B	B	A	B	A	B	A	A	B	B	A	A	B	B	B	B	A	A	A	A	A	B	B	B	B	B	A	A	B	B	A	B	A	B	B	B	B	B	B	A
cbv33480	0.829403	3	13439224		A	B	B	?	A	B	B	A	B	A	B	A	A	B	B	A	A	B	B	B	B	A	A	A	A	A	B	B	B	B	B	A	?	B	B	A	B	A	B	B	B	B	B	B	A
cbv31406	0.877611	3	13577375		A	B	B	A	A	B	A	A	B	A	B	A	A	B	B	A	A	B	B	B	B	A	A	A	A	A	B	B	B	B	B	A	?	B	B	A	B	A	B	B	B	B	B	B	A
cbv1051	0.937903	3	14176398		A	B	B	A	A	B	A	A	A	A	B	A	A	B	B	A	A	B	B	B	B	A	A	A	A	A	B	B	B	B	B	A	A	B	B	A	B	A	B	B	A	B	B	B	A
cb12234	0.937903	3	14305151		A	B	B	A	A	B	A	A	A	A	B	A	A	B	B	A	A	B	B	B	B	A	A	A	A	A	B	B	B	B	B	A	A	B	B	A	B	A	B	B	A	B	B	B	A
cbv19066	0.937903	3	14316458		A	B	B	A	A	B	A	A	A	A	B	A	A	B	B	A	A	B	B	B	B	A	A	A	A	A	B	B	B	B	B	A	A	B	B	A	B	A	B	B	A	B	B	B	A
cbv32851	0.937903	3	14576522		A	B	B	A	A	B	A	A	A	A	B	A	A	B	B	A	A	B	B	B	B	A	A	A	A	A	B	B	B	B	B	A	A	B	B	A	B	A	B	B	A	B	B	B	A
cbv557	0	4	190061		A	B	A	A	B	B	B	B	B	A	A	A	B	B	A	A	B	B	B	A	B	A	A	A	A	B	A	A	B	B	A	A	A	B	A	A	A	A	B	B	B	A	B	B	B
cb40635	0	4	192563		A	B	A	A	B	B	B	B	B	A	A	A	B	B	A	A	B	B	B	A	B	A	A	A	A	B	A	A	B	B	A	A	A	B	A	A	A	A	B	B	B	A	B	B	B
cb40745	0	4	381054		A	B	A	A	B	B	B	B	B	A	A	A	B	B	A	A	B	B	B	A	B	A	A	A	A	B	A	A	B	B	A	A	A	B	A	A	A	A	B	B	B	A	B	B	B
cbv679	0	4	461608		A	B	A	A	B	B	B	B	B	A	A	A	B	B	A	A	B	B	B	A	B	A	A	A	A	B	A	A	B	B	A	A	A	B	A	A	A	A	B	B	B	A	B	B	B
cbv28585	0.059572	4	1843949		A	B	A	A	B	B	B	B	A	A	A	A	B	B	A	A	A	B	B	A	B	A	A	A	A	B	A	A	B	B	A	A	A	B	A	A	A	A	B	B	B	A	B	B	B
cbv24603	0.082543	4	2417693		A	B	A	A	B	A	B	B	A	A	A	A	B	B	A	A	A	B	B	A	B	A	A	A	A	B	A	A	B	B	A	A	A	B	A	A	A	A	B	A	B	A	B	B	B
cbv30072	0.093887	4	2831526		A	B	A	A	B	A	B	B	A	A	A	A	B	B	A	A	A	B	B	A	B	A	A	A	A	B	B	A	B	B	A	A	A	B	A	A	A	A	B	A	B	A	B	B	B
cbv30573	0.140959	4	3627995		A	B	A	A	B	A	B	B	A	A	A	A	B	B	A	A	A	B	B	A	B	A	A	A	A	B	B	A	B	B	A	A	A	B	A	A	A	A	B	A	B	A	B	B	B
cbv18815	0.163646	4	4199925		A	B	A	A	B	A	B	B	A	A	A	A	B	B	A	A	A	B	B	A	B	A	A	A	A	B	B	A	A	B	A	A	A	B	A	A	A	A	B	A	B	A	B	B	B
cb65994	0.152302	4	4230996		A	B	A	A	B	A	B	B	A	A	A	A	B	B	A	A	A	B	B	A	B	A	A	A	A	B	B	A	B	B	A	A	A	B	A	A	A	A	B	A	B	A	B	B	B
cbv26280	0.17499	4	6005447		A	B	A	A	B	A	B	B	A	A	A	A	B	B	A	B	A	B	B	A	B	A	A	A	A	B	B	A	A	B	A	A	A	B	A	A	A	A	B	A	B	A	B	B	B
cbv7280	0.17499	4	7112984		A	B	A	A	B	A	B	B	A	A	A	A	B	B	A	B	A	B	B	A	B	A	A	A	A	B	B	A	A	B	A	A	A	B	A	A	A	A	B	A	B	A	B	B	B
cb46785	0.17499	4	8651175		A	B	A	A	B	A	B	B	A	A	A	A	B	B	A	B	A	B	B	A	B	A	A	A	A	B	B	A	A	B	A	A	A	B	A	A	A	A	B	A	B	A	B	B	B
cb46791	0.17499	4	8688180		A	B	A	A	B	A	B	B	A	A	A	A	B	B	A	B	A	B	B	A	B	A	A	A	A	B	B	A	A	B	A	A	A	B	A	A	A	A	B	A	B	A	B	B	B
cb46793	0.17499	4	8689479		A	B	A	A	B	A	B	B	A	A	A	A	B	B	A	B	A	B	B	A	B	A	A	A	A	B	B	A	A	B	A	A	A	B	A	A	A	A	B	A	B	A	B	B	B
cb46800	0.17499	4	8849378		A	B	A	A	B	A	B	B	A	A	A	A	B	B	A	B	A	B	B	A	B	A	A	A	A	B	B	A	A	B	A	A	A	B	A	A	A	A	B	A	B	A	B	B	B
cbv4406	0.17499	4	9319083		A	B	A	A	B	A	B	B	A	A	A	A	B	B	A	B	A	B	B	A	B	A	A	A	A	B	B	A	A	B	A	A	A	B	A	A	A	A	B	A	B	A	B	B	B
cbv23019	0.186333	4	11945132		A	B	A	A	B	A	B	B	A	A	A	A	B	B	A	B	A	B	B	A	B	A	A	A	A	B	B	A	A	B	A	A	A	B	A	A	A	A	B	A	B	A	B	B	B
cbv5985	0.186333	4	12095878		A	B	A	A	B	A	B	B	A	A	A	A	B	B	A	B	A	B	B	A	B	A	A	A	A	B	B	A	A	B	A	A	A	B	A	A	A	A	B	A	B	A	B	B	B
cbv33870	0.186333	4	12286327		A	B	A	A	B	A	B	B	A	A	A	A	B	B	A	B	A	B	B	A	B	A	A	A	A	B	B	A	A	B	A	A	A	B	A	A	A	A	B	A	B	A	B	B	B
cbv28149	0.197677	4	13255887		A	B	A	A	B	A	B	B	A	A	A	A	B	B	A	B	A	B	B	A	B	A	A	A	A	B	B	A	A	B	A	A	A	B	A	A	A	A	B	A	B	A	B	B	B
cbv33114	0.31063	4	14127603		A	B	A	A	B	A	B	B	A	A	A	A	B	B	A	B	A	B	B	A	B	A	A	A	A	B	B	A	A	B	A	A	A	B	A	A	A	A	B	A	B	A	B	B	B
cb34531	0.31063	4	14155254		A	B	A	A	B	A	B	B	A	A	A	A	B	B	A	B	A	B	B	A	B	A	A	A	A	B	B	A	A	B	A	A	A	B	A	A	A	A	B	A	B	A	B	B	B
cbv19538	0.444571	4	14761586		A	B	A	A	B	A	B	B	A	A	A	A	A	B	A	B	B	B	A	B	B	A	A	A	A	B	B	A	A	B	A	A	A	B	B	A	A	A	B	A	B	A	B	B	B
cb58228	0.479447	4	14820527		A	B	A	A	B	A	B	B	A	A	A	A	A	B	A	B	B	B	A	B	B	A	A	A	A	B	B	A	A	B	A	A	A	B	B	B	A	A	B	B	B	A	B	B	B
cb58238	0.479447	4	14821661		A	B	A	A	B	A	B	B	A	A	A	A	A	B	A	B	B	B	A	B	B	A	A	A	A	B	B	A	A	B	A	A	A	B	B	B	A	A	B	B	B	A	B	B	B
cbv7203	0.564998	4	15502128		A	B	A	A	B	A	B	B	A	A	A	A	A	B	A	B	A	B	A	B	B	A	A	A	A	B	B	A	A	B	B	B	A	B	B	B	A	A	A	B	B	A	B	B	B
cbv33551	0.576341	4	15512860		A	B	A	A	B	A	B	B	A	A	A	A	A	B	A	B	A	B	A	B	B	A	A	A	A	B	B	A	A	B	B	B	A	B	B	B	A	A	A	B	B	A	B	B	B
cbv30547	1.10666	4	16582191		A	B	A	B	A	A	A	B	A	A	A	B	A	A	B	B	B	A	B	B	B	B	B	B	B	B	B	A	B	A	B	B	A	B	B	A	B	A	B	B	B	A	B	B	B
cbv13286	1.09532	4	16653930		A	B	A	B	A	A	A	B	A	A	A	B	A	A	B	B	B	A	B	B	B	B	B	B	B	B	B	A	B	A	B	B	A	B	B	A	B	A	B	B	B	A	B	B	B
cbv16641	1.07235	4	17134519		A	B	A	B	A	A	A	B	A	A	A	B	B	A	B	B	B	A	B	B	B	B	B	B	B	B	B	A	B	A	B	B	A	B	B	A	B	A	B	B	B	A	B	B	B
cb55480	1.07235	4	17206896		A	B	A	B	A	A	A	B	A	A	A	B	B	A	B	B	B	A	B	B	B	B	B	B	B	B	B	A	B	A	B	B	A	B	B	A	B	A	B	B	B	A	B	B	B
cb55481	1.07235	4	17209266		A	B	A	B	A	A	A	B	A	A	A	B	B	A	B	B	B	A	B	B	B	B	B	B	B	B	B	A	B	A	B	B	A	B	B	A	B	A	B	B	B	A	B	B	B
cbv11673	0	5	1697387		A	B	A	B	A	B	B	B	A	B	B	A	A	A	A	A	B	B	A	B	B	B	A	A	A	B	A	A	A	B	A	B	A	A	B	A	B	B	B	A	A	B	A	A	B
cbv30201	0.047072	5	2822160		A	B	A	B	A	B	B	B	A	B	B	A	A	A	A	A	B	A	A	B	B	B	A	A	A	B	A	A	A	B	A	B	B	A	B	A	B	B	B	A	A	B	A	A	B
cb8361	0.070043	5	3635990		A	B	A	B	A	B	B	B	B	B	B	A	A	A	A	A	B	A	A	B	B	B	A	A	A	B	A	A	A	B	A	A	B	A	B	A	B	B	B	A	A	B	A	A	B
cbv23377	0.093015	5	5805235		A	B	A	A	A	B	B	B	B	B	B	A	A	A	A	A	B	A	A	B	B	B	A	A	A	B	A	A	A	B	A	A	B	A	B	A	B	B	B	A	A	B	A	A	B
cbv8340	0.104359	5	5927498		A	B	A	A	A	B	B	B	B	B	B	A	A	A	A	A	B	A	A	B	B	B	A	A	A	B	A	A	A	B	A	A	B	A	B	A	B	B	B	A	A	B	A	A	B
cbv31762	0.203423	5	9268148		A	B	A	B	A	B	B	B	B	A	B	A	A	A	A	A	B	A	A	B	B	B	A	A	A	B	A	A	A	B	A	A	A	A	A	A	B	B	B	A	A	B	A	A	B
cbv12146	0.226394	5	11621483		A	B	A	B	A	B	B	B	B	A	B	A	A	A	A	A	A	A	A	B	B	B	A	A	A	B	A	A	B	B	A	A	A	A	A	A	B	B	B	A	A	B	A	A	B
cbv25185	0.249366	5	13013256		A	B	A	B	A	B	B	B	B	A	B	A	A	A	A	A	A	A	A	B	B	B	A	A	A	B	A	A	B	B	A	A	B	A	A	A	B	B	B	A	A	B	A	A	B
cb39278	0.249366	5	13500836		A	B	A	B	A	B	B	B	B	A	B	A	A	A	A	A	A	A	A	B	B	B	A	A	A	B	A	A	B	B	A	A	B	A	A	A	B	B	B	A	A	B	A	A	B
cb39281	0.260709	5	13667597		A	B	B	B	A	B	B	B	B	A	B	A	A	A	A	A	A	A	A	B	B	B	A	A	A	B	A	A	B	B	A	A	B	A	A	A	B	B	B	A	A	B	A	A	B
cbv14241	0.260709	5	14053854		A	B	B	B	A	B	B	B	B	A	B	A	A	A	A	A	A	A	A	B	B	B	A	A	A	B	A	A	B	B	A	A	B	A	A	A	B	B	B	A	A	B	A	A	B
cb19274	0.260709	5	14297157		A	B	B	B	A	B	B	B	B	A	B	A	A	A	A	A	A	A	A	B	B	B	A	A	A	B	A	A	B	B	A	A	B	A	A	A	B	B	B	A	A	B	A	A	B
cb19275	0.260709	5	14305508		A	B	B	B	A	B	B	B	B	A	B	A	A	A	A	A	A	A	A	B	B	B	A	A	A	B	A	A	B	B	A	A	B	A	A	A	B	B	B	A	A	B	A	A	B
cb36988	0.260709	5	14348299		A	B	B	B	A	B	B	B	B	A	B	A	A	A	A	A	A	A	A	B	B	B	A	A	A	B	A	A	B	B	A	A	B	A	A	A	B	B	B	A	A	B	A	A	B
cb19373	0.283681	5	14632186		A	B	B	B	A	B	B	B	B	A	B	A	A	A	A	A	A	A	A	B	B	B	A	A	A	B	A	A	B	B	A	A	B	A	A	A	B	B	B	A	B	B	A	A	B
cb19474	0.330753	5	15013585		A	B	B	B	A	B	B	B	B	A	B	A	A	A	A	A	A	A	A	A	B	B	A	A	A	B	A	A	B	B	A	A	A	A	A	A	B	B	B	A	B	A	A	A	B
cbv30649	0.365629	5	15925153		A	B	B	B	A	B	B	B	B	A	A	A	A	A	A	A	A	A	A	A	B	B	A	A	A	B	B	A	B	B	A	A	B	A	A	A	B	B	B	A	B	A	A	A	B
cb67811	0.365629	5	16030856		A	B	B	B	A	B	B	B	B	A	A	A	A	A	A	A	A	A	A	A	B	B	A	A	A	B	B	A	B	B	A	A	B	A	A	A	B	B	B	A	B	A	A	A	B
cbv21875	0.376973	5	16145600		A	B	B	B	A	B	B	B	B	A	A	A	A	A	A	A	A	A	A	A	B	B	A	A	A	B	B	A	B	B	A	A	B	A	A	A	B	B	B	A	B	A	A	A	B
cb11402	0.376973	5	16271278		A	B	B	B	A	B	B	B	B	A	A	A	A	A	A	A	A	A	A	A	B	B	A	A	A	B	B	A	B	B	A	A	B	A	A	A	B	B	B	A	B	A	A	A	B
cb11399	0.376973	5	16271441		A	B	B	B	A	B	B	B	B	A	A	A	A	A	A	A	A	A	A	A	B	B	A	A	A	B	B	A	B	B	A	A	B	A	A	A	B	B	B	A	B	A	A	A	B
cbv32405	0.388316	5	16292616		A	B	B	B	A	B	B	B	B	A	A	A	A	A	A	A	A	A	A	A	B	A	A	A	A	B	B	A	B	B	A	A	B	A	A	A	B	B	B	A	B	A	A	A	B
cb32939	0.39966	5	16308224		A	B	B	B	A	B	B	B	B	A	A	A	A	A	A	A	A	A	A	A	B	A	A	A	A	B	B	A	B	B	A	A	B	A	A	A	B	B	B	A	B	A	A	A	B
cbh44710	0.39966	5	16360083		A	B	B	B	A	B	B	B	B	A	A	A	A	A	A	A	A	A	A	A	B	A	A	A	A	B	B	A	B	B	A	A	B	A	A	A	B	B	B	A	B	A	A	A	B
cbv32552	0.411004	5	16415279		A	B	B	B	A	B	A	B	B	A	A	A	A	A	A	A	A	A	A	A	B	A	A	A	A	B	B	A	B	B	A	A	B	A	A	A	B	B	B	A	B	A	A	A	B
cb4799	0.411004	5	16415760		A	B	B	B	A	B	A	B	B	A	A	A	A	A	A	A	A	A	A	A	B	A	A	A	A	B	B	A	B	B	A	A	B	A	A	A	B	B	B	A	B	A	A	A	B
cb70040	0.411004	5	16476324		A	B	B	B	A	B	A	B	B	A	A	A	A	A	A	A	A	A	A	A	B	A	A	A	A	B	B	A	B	B	A	A	B	A	A	A	B	B	B	A	B	A	A	A	B
cbv33754	0.411004	5	16479022		A	B	B	B	A	B	A	B	B	A	A	A	A	A	A	A	A	A	A	A	B	A	A	A	A	B	B	A	B	B	A	A	B	A	A	A	B	B	B	A	B	A	A	A	B
cb69561	0.422347	5	16565178		A	B	B	B	A	B	A	B	B	A	A	A	A	A	A	A	A	A	A	A	B	A	A	A	B	B	B	A	B	B	A	A	B	A	A	A	B	B	B	A	B	A	A	A	B
cbv33445	0.422347	5	16591451		A	B	B	B	A	B	A	B	B	A	A	A	A	A	A	A	A	A	A	A	B	A	A	A	B	B	B	A	B	B	A	A	B	A	A	A	B	B	B	A	B	A	A	A	B
cbv20155	0.422347	5	16619332		A	B	B	B	A	B	A	B	B	A	A	A	A	A	A	A	A	A	A	A	B	A	A	A	B	B	B	A	B	B	A	A	B	A	A	A	B	B	B	A	B	A	A	A	B
cb58962	0.422347	5	16637485		A	B	B	B	A	B	A	B	B	A	A	A	A	A	A	A	A	A	A	A	B	A	A	A	B	B	B	A	B	B	A	A	B	A	A	A	B	B	B	A	B	A	A	A	B
cb31477	0.422347	5	16647961		A	B	B	B	A	B	A	B	B	A	A	A	A	A	A	A	A	A	A	A	B	A	A	A	B	B	B	A	B	B	A	A	B	A	A	A	B	B	B	A	B	A	A	A	B
cb36676	0.422347	5	16734431		A	B	B	B	A	B	A	B	B	A	A	A	A	A	A	A	A	A	A	A	B	A	A	A	B	B	B	A	B	B	A	A	B	A	A	A	B	B	B	A	B	A	A	A	B
cbv24238	0.611199	5	17438327		A	B	B	B	A	B	A	B	A	A	A	A	A	A	B	A	B	A	B	B	B	A	B	A	B	B	B	A	B	B	A	A	B	A	A	A	B	B	B	A	B	A	A	A	B
cbv32380	0.670771	5	17599632		A	B	B	B	A	B	A	B	A	A	A	A	A	A	B	A	B	A	B	B	B	A	B	A	A	B	B	B	B	B	A	A	B	B	A	A	B	B	B	A	B	A	A	A	B
cb25802	0.808138	5	17861443		A	B	B	B	A	A	A	A	B	A	A	A	A	B	B	B	B	A	B	B	B	A	B	A	A	B	B	B	B	B	A	A	B	B	A	A	B	B	B	B	B	A	A	A	B
cbv26802	0.965236	5	18100396		A	B	B	B	A	B	A	A	B	B	A	A	A	B	B	B	B	B	B	B	B	A	B	A	A	B	B	B	A	B	A	A	B	B	A	A	B	B	B	A	A	A	A	A	B
cbv7708	1.02481	5	19322860		A	B	B	B	A	B	A	A	B	B	A	A	A	B	B	B	B	B	B	B	B	A	B	B	A	B	B	B	A	B	A	A	B	B	A	A	B	B	B	A	A	A	A	B	B
cbv10931	0	6	109669		A	B	B	A	B	A	B	B	B	A	B	B	A	A	A	A	A	A	A	A	B	B	B	B	A	A	A	A	B	B	B	A	B	A	B	A	B	B	A	A	A	A	A	B	A
cbv33533	0	6	704785		A	B	B	A	B	A	B	B	B	A	B	B	A	A	A	A	A	A	A	A	B	B	B	B	A	A	A	A	B	B	B	A	B	A	B	A	B	B	A	A	A	A	A	B	A
cb34809	0	6	788699		A	B	B	A	B	A	B	B	B	A	B	B	A	A	A	A	A	A	A	A	B	B	B	B	A	A	A	A	B	B	B	A	B	A	B	A	B	B	A	A	A	A	A	B	A
cb21766	0	6	1031733		A	B	B	A	B	A	B	B	B	A	B	B	A	A	A	A	A	A	A	A	B	B	B	B	A	A	A	A	B	B	B	A	B	A	B	A	B	B	A	A	A	A	A	B	A
cb21234	0.022972	6	1849896		A	B	B	A	B	A	B	B	B	A	B	B	A	A	A	A	A	A	A	A	B	B	B	B	A	A	A	A	B	B	B	A	B	A	B	A	B	B	A	A	A	B	A	A	A
cbv22534	0.1051	6	5248550		A	B	A	A	B	A	B	B	B	A	B	A	A	A	A	A	A	A	A	B	B	B	B	B	A	A	A	A	B	B	B	A	B	A	B	A	B	B	A	A	A	B	A	A	A
cb11499	0.1051	6	5440768		A	B	A	A	B	A	B	B	B	A	B	A	A	A	A	A	A	A	A	B	B	B	B	B	A	A	A	A	B	B	B	A	B	A	B	A	B	B	A	A	A	B	A	A	A
cb31515	0.1051	6	5711201		A	B	A	A	B	A	B	B	B	A	B	A	A	A	A	A	A	A	A	B	B	B	B	B	A	A	A	A	B	B	B	A	B	A	B	A	B	B	A	A	A	B	A	A	A
cb31522	0.1051	6	5787878		A	B	A	A	B	A	B	B	B	A	B	A	A	A	A	A	A	A	A	B	B	B	B	B	A	A	A	A	B	B	B	A	B	A	B	A	B	B	A	A	A	B	A	A	A
cbv22840	0.1051	6	5815949		A	B	A	A	B	A	B	B	B	A	B	A	A	A	A	A	A	A	A	B	B	B	B	B	A	A	A	A	B	B	B	A	B	A	B	A	B	B	A	A	A	B	A	A	A
cb12375	0.127787	6	6182806		A	B	A	A	B	A	B	B	B	A	B	A	A	A	A	A	A	A	A	B	B	B	B	B	A	A	A	A	B	B	B	A	B	A	B	A	B	B	A	A	A	B	A	A	A
cbv6098	0.116443	6	6571584		A	B	A	A	B	A	B	B	B	A	B	A	A	A	A	A	A	A	A	B	B	B	B	B	A	A	A	A	B	B	B	A	B	A	B	A	B	B	A	A	A	B	A	A	A
cb60419	0.116443	6	6813917		A	B	A	A	B	A	B	B	B	A	B	A	A	A	A	A	A	A	A	B	B	B	B	B	A	A	A	A	B	B	B	A	B	A	B	A	B	B	A	A	A	B	A	A	A
cbv14763	0.116443	6	7474364		A	B	A	A	B	A	B	B	B	A	B	A	A	A	A	A	A	A	A	B	B	B	B	B	A	A	A	A	B	B	B	A	B	A	B	A	B	B	A	A	A	B	A	A	A
cb11421	0.116443	6	7620440		A	B	A	A	B	A	B	B	B	A	B	A	A	A	A	A	A	A	A	B	B	B	B	B	A	A	A	A	B	B	B	A	B	A	B	A	B	B	A	A	A	B	A	A	A
cbv13514	0.200179	6	12346296		A	B	A	A	B	A	B	B	B	A	B	A	A	A	A	A	A	A	A	B	B	B	A	B	A	A	A	A	A	B	B	A	B	A	B	A	B	B	A	A	A	B	B	A	A
cbv30892	0.28573	6	16834339		A	B	A	A	B	A	B	B	B	A	B	A	A	A	A	A	A	A	A	B	B	B	B	B	B	A	A	A	A	B	B	A	B	A	B	A	B	B	A	A	A	B	B	A	A
cb34097	0.358122	6	19172161		A	B	A	A	B	A	B	B	B	A	B	A	A	A	A	A	A	A	A	B	B	B	B	B	B	A	A	B	A	B	A	A	B	A	B	A	B	B	A	A	A	B	B	A	A
cb34090	0.358122	6	19174294		A	B	A	A	B	A	B	B	B	A	B	A	A	A	A	A	A	A	A	B	B	B	B	B	B	A	A	B	A	B	A	A	B	A	B	A	B	B	A	A	A	B	B	A	A
cb34088	0.358122	6	19174440		A	B	A	A	B	A	B	B	B	A	B	A	A	A	A	A	A	A	A	B	B	B	B	B	B	A	A	B	A	B	A	A	B	A	B	A	B	B	A	A	A	B	B	A	A
cb34085	0.358122	6	19174583		A	B	A	A	B	A	B	B	B	A	B	A	A	A	A	A	A	A	A	B	B	B	B	B	B	A	A	B	A	B	A	A	B	A	B	A	B	B	A	A	A	B	B	A	A
cb34082	0.358122	6	19174737		A	B	A	A	B	A	B	B	B	A	B	A	A	A	A	A	A	A	A	B	B	B	B	B	B	A	A	B	A	B	A	A	B	A	B	A	B	B	A	A	A	B	B	A	A
cb51130	0.430514	6	20384902		A	B	A	A	B	A	B	B	B	A	B	A	A	A	A	A	A	A	A	B	B	B	B	B	B	A	A	B	A	B	A	A	B	A	B	A	B	B	A	A	A	B	B	A	A
cbv24032	0	5_random	69676		A	B	A	B	A	B	B	B	A	B	B	A	A	A	A	A	B	B	A	B	B	B	A	A	A	B	A	A	A	B	A	B	A	A	B	A	B	B	B	A	A	B	A	A	B
cb33872	0.670771	Un	508869		A	B	B	B	A	B	A	B	A	A	A	A	A	A	B	A	B	A	B	B	B	A	B	A	A	?	B	B	B	B	A	A	B	B	A	A	B	B	B	A	B	A	A	A	B
cbv32896	0.047072	Un	997447		A	B	A	B	A	B	B	B	A	B	B	A	A	A	A	A	B	A	A	B	B	B	A	A	A	B	A	A	A	B	A	B	B	A	B	A	B	B	B	A	A	B	A	A	B
cbh44786	0.376973	Un	1310526		A	B	B	B	A	B	B	B	B	A	A	A	A	A	A	A	A	A	A	A	B	B	A	A	A	B	B	A	B	B	A	A	B	A	A	A	B	B	B	A	B	A	A	A	B
cbv33125	0.376973	Un	1317206		A	B	B	B	A	B	B	B	B	A	A	A	A	A	A	A	A	A	A	A	B	B	A	A	A	B	B	A	B	B	A	A	B	A	A	A	B	B	B	A	B	A	A	A	B
cbv33546	0.785167	Un	1513399		A	B	B	B	A	A	A	A	B	A	A	A	A	B	B	B	B	A	B	B	B	A	B	A	A	B	B	B	B	B	A	A	B	B	A	A	B	B	B	B	B	A	A	A	B
cb38304	0.785167	Un	1547138		A	B	B	B	A	A	A	A	B	A	A	A	A	B	B	B	B	A	B	B	B	A	B	A	A	B	B	B	B	B	A	A	B	B	A	A	B	B	B	B	B	A	A	A	B
cbh44851	0.596115	Un	1692707		A	B	A	A	A	B	A	B	A	A	A	A	A	B	B	A	B	B	A	B	A	B	A	B	A	A	B	A	A	B	B	A	B	B	B	B	B	B	B	B	A	B	A	A	A
cbv33605	0.821013	Un	1696695		A	B	?	?	?	B	?	B	?	?	?	?	?	B	B	?	B	B	?	B	?	B	?	B	?	?	B	?	?	B	B	?	B	B	B	B	B	B	B	B	?	B	?	?	?
cbv33746	0	Un	1719835		A	B	A	A	B	B	A	B	B	A	A	B	B	B	B	A	B	B	A	A	B	B	A	A	B	A	A	A	A	B	B	B	B	A	A	A	B	B	B	B	B	A	B	B	B
cbv34008	0.444097	Un	2283677		A	B	B	A	B	A	B	B	A	A	A	A	A	B	B	B	B	B	A	B	A	B	A	B	A	A	B	A	B	B	B	A	B	B	B	B	A	A	A	B	A	B	A	A	A
cbv34791	0.345507	Un	2626395		A	B	A	A	B	A	B	B	A	A	A	A	B	B	A	B	B	B	B	B	B	A	A	A	A	B	B	A	A	B	A	A	A	B	B	A	A	A	B	A	B	A	B	B	B
[truncated: 46 more columns]
