# Supplementary material for: Caenorhabditis briggsae Recombinant Inbred Line Genotypes Reveal Inter-Strain Incompatibility and the Evolution of Recombination
Source: PLoS Genet. 2011 Jul 14;7(7):e1002174. doi: 10.1371/journal.pgen.1002174 (PMC3136444; doi:10.1371/journal.pgen.1002174)
Supplement: Table S3 — Analysis of genetic-physical map discrepancies. This table contains information about the C. briggsae genome physical map (cb25 assembly FPC and supercontig data [37], shades of gray), and the genetic and physical map positions of genetic markers genotyped to produce genetic map and genome assembly versions cb3 and cb4. All cb25 assembly data for only those supercontigs affected by cb3 or cb4 genetic-physical map discrepancies are shown in columns A–I; these data are necessary to identify the positions of unsupported supercontig gaps within FPCs at which FPCs can most reasonably be split (rows where Ctg Start="clone” and Ctg End="no”). The next six columns, containing cb4 data (shades of blue), provide the cb4 assembly coordinates of the supercontigs; the names, positions, linkage group (LG) assignments, and map positions of genetic markers typed in our study, a description of the action taken to resolve discrepancies between the physical order of markers (according to the cb25 sequence assembly) and their genetic order (based on the cb4 genetic map), and the single-letter suffix assigned to split supercontigs. The same information from cb3 [38] is provided (shades of orange) for comparison. For ease of referring to supercontig splits, we have numbered the cb3 splits (“cb3-1” to “cb3-30”) and the cb4 splits (“cb4-1” to “cb4-63”). In cases where a split was introduced within a supported sequence contig, the exact position of the split is given in the “Action” column. Row shading was employed to visually identify positions of supercontig splits. Aside from splitting, the other actions taken to resolve discrepancies were to move and invert supercontigs created by splitting relative to each other. Positions where cb3 splits were removed are also noted. Supercontig suffix rubric: when supercontig splits were made in cb3, sequential single-letter suffixes were added to the supercontig name (e.g. fpc0001a, fpc0001b) to name the supercontigs resulting from the split. We con [file pgen.1002174.s006.xlsx]

## Sheet: Split Ctgs
cb25.agp [38]									cb4.agp							cb3.agp [39]
FPC	FPC Start	FPC End	Order	Type	Source	Ctg Start	Ctg End	Orient	Start	End	Marker	LG	Genetic Map Position (M)	Action to resolve genetic-physical map discrepancy	Sctg suffix	Sctg suffix	Start	End	Marker	LG	Genetic Map Position (M)	Action to resolve genetic-physical map discrepancy
cb25.fpc0006	1	24670	1	W	c002601142.Contig5	1	24670	+	1	24670							1	24670
cb25.fpc0006	24671	24710	2	N	40	fragment	yes
cb25.fpc0006	24711	41865	3	W	c010700969.Contig3	1	17155	+	24711	41865	cb9192	I	0.012008				24711	41865
cb25.fpc0006	41866	42232	4	N	367	fragment	yes
cb25.fpc0006	42233	66001	5	W	c005001552.Contig1	1	23769	+	42233	66001							42233	66001
cb25.fpc0006	66002	66118	6	N	117	fragment	yes
cb25.fpc0006	66119	67625	7	W	c005001710.Contig1	1	1507	+	66119	67625							66119	67625
cb25.fpc0006	67626	67675	8	N	50	fragment	yes
cb25.fpc0006	67676	91840	9	W	c006601034.Contig2	1	24165	+	67676	91840							67676	91840
cb25.fpc0006	91841	92115	10	N	275	fragment	yes
cb25.fpc0006	92116	128469	11	W	c009801855.Contig1	1	36354	+	92116	128469	cb9210	I	0.006004				92116	128469
cb25.fpc0006	128470	128562	12	N	93	fragment	yes
cb25.fpc0006	128563	133628	13	W	c009801830.Contig1	1	5066	+	128563	133628							128563	133628
cb25.fpc0006	133629	133869	14	N	241	fragment	yes
cb25.fpc0006	133870	135754	15	W	c012901536.Contig1	1	1885	+	133870	135754				invert fpc0006a	a		133870	135754
cb25.fpc0006	135755	135899	16	N	145	fragment	yes
cb25.fpc0006	135900	137768	17	W	c009801814.Contig1	1	1869	+	135900	137768							135900	137768
cb25.fpc0006	137769	137851	18	N	83	fragment	yes
cb25.fpc0006	137852	140022	19	W	c003301259.Contig1	1	2171	+	137852	140022							137852	140022
cb25.fpc0006	140023	140124	20	N	102	fragment	yes
cb25.fpc0006	140125	146532	21	W	c004300950.Contig1	1	6408	+	140125	146532							140125	146532
cb25.fpc0006	146533	146542	22	N	10	fragment	yes
cb25.fpc0006	146543	160246	23	W	c004300766.Contig3	1	13704	+	146543	160246							146543	160246
cb25.fpc0006	160247	161552	24	N	1306	fragment	yes
cb25.fpc0006	161553	165727	25	W	c008601072.Contig3	1	4175	+	161553	165727							161553	165727
cb25.fpc0006	165728	166103	26	N	376	fragment	yes
cb25.fpc0006	166104	190142	27	W	c003800615.Contig1	1	24039	+	166104	190142							166104	190142
cb25.fpc0006	190143	194053	28	N	3911	fragment	yes
cb25.fpc0006	194054	199298	29	W	c014000851.Contig1	1	5245	+	194054	199298							194054	199298
cb25.fpc0006	199299	200298	30	N	1000	clone	no							split cb4-1
cb25.fpc0006	200299	219263	31	W	c003400903.Contig1	1	18965	+	1	18965							200299	219263
cb25.fpc0006	219264	219565	32	N	302	fragment	yes
cb25.fpc0006	219566	234245	33	W	c003400901.Contig1	1	14680	+	19268	33947	cb6850	I	0.024109		b		219566	234245	cb6850	I	0.006
cb25.fpc0006	234246	234319	34	N	74	fragment	yes
cb25.fpc0006	234320	240985	35	W	c012600856.Contig1	1	6666	+	34022	40687							234320	240985
cb25.fpc0010	1	16993	1	W	c000401017.Contig3	1	16993	-	1	16993							1	16993
cb25.fpc0010	16994	17096	2	N	103	fragment	yes
cb25.fpc0010	17097	33172	3	W	c009801770.Contig1	1	16076	-	17097	33172							17097	33172
cb25.fpc0010	33173	33275	4	N	103	fragment	yes
cb25.fpc0010	33276	41789	5	W	c014201028.Contig1	1	8514	-	33276	41789							33276	41789
cb25.fpc0010	41790	42102	6	N	313	fragment	yes
cb25.fpc0010	42103	48941	7	W	c014301280.Contig1	1	6839	-	42103	48941							42103	48941
cb25.fpc0010	48942	49103	8	N	162	fragment	yes
cb25.fpc0010	49104	53141	9	W	c012901217.Contig1	1	4038	-	49104	53141							49104	53141
cb25.fpc0010	53142	53468	10	N	327	fragment	yes
cb25.fpc0010	53469	60260	11	W	c004501286.Contig1	1	6792	-	53469	60260							53469	60260
cb25.fpc0010	60261	60967	12	N	707	fragment	yes
cb25.fpc0010	60968	63549	13	W	c007401621.Contig1	1	2582	-	60968	63549							60968	63549
cb25.fpc0010	63550	63579	14	N	30	fragment	yes
cb25.fpc0010	63580	106765	15	W	c007301080.Contig1	1	43186	-	63580	106765	cb40547 cb40551 cb40560 cb40563	IV IV IV IV	0 0 0 0				63580	106765
cb25.fpc0010	106766	111460	16	N	4695	fragment	yes
cb25.fpc0010	111461	196263	17	W	c010200871.Contig1	1	84803	-	111461	196263	cb40635	IV	0				111461	196263
cb25.fpc0010	196264	197057	18	N	794	fragment	yes
cb25.fpc0010	197058	212652	19	W	c002701072.Contig1	1	15595	-	197058	212652							197058	212652
cb25.fpc0010	212653	212904	20	N	252	fragment	yes
cb25.fpc0010	212905	214341	21	W	c011301148.Contig1	1	1437	-	212905	214341							212905	214341
cb25.fpc0010	214342	214411	22	N	70	fragment	yes
cb25.fpc0010	214412	216563	23	W	c011301149.Contig1	1	2152	-	214412	216563							214412	216563
cb25.fpc0010	216564	222598	24	N	6035	fragment	yes
cb25.fpc0010	222599	239276	25	W	c012901207.Contig2	1	16678	-	222599	239276							222599	239276
cb25.fpc0010	239277	239286	26	N	10	fragment	yes
cb25.fpc0010	239287	259378	27	W	c000301409.Contig1	1	20092	-	239287	259378							239287	259378
cb25.fpc0010	259379	259938	28	N	560	fragment	yes
cb25.fpc0010	259939	313157	29	W	c003300904.Contig3	1	53219	-	259939	313157							259939	313157	cb17468	IV	0
cb25.fpc0010	313158	313698	30	N	541	fragment	yes
cb25.fpc0010	313699	317485	31	W	c007401624.Contig1	1	3787	-	313699	317485							313699	317485
cb25.fpc0010	317486	317495	32	N	10	fragment	yes
cb25.fpc0010	317496	334120	33	W	c007401636.Contig1	1	16625	-	317496	334120							317496	334120
cb25.fpc0010	334121	337700	34	N	3580	fragment	yes
cb25.fpc0010	337701	355221	35	W	c000000717.Contig2	1	17521	-	337701	355221	cb40692	IV	0				337701	355221
cb25.fpc0010	355222	360290	36	N	5069	fragment	yes
cb25.fpc0010	360291	450936	37	W	c004900680.Contig3	418	91063	-	360291	450936	cb40744 cb40745	IV IV	0 0		b	b	360291	450936
cb25.fpc0010	450937	451464	38	F	AC084611	21978	22505	+									450937	451464
cb25.fpc0010	451465	512329	39	W	c011500772.Contig1	1	60865	-	451465	512329	cbv679	IV	0				451465	512329
cb25.fpc0010	512330	513329	40	N	1000	clone	no							split cb4-2								split cb3-1
cb25.fpc0010	513330	515506	41	W	c000600908.Contig1	1	2177	+	1	2177							1	2177
cb25.fpc0010	515507	515516	42	N	10	fragment	yes
cb25.fpc0010	515517	530519	43	W	c007200844.Contig4	1	15003	+	2188	17190							2188	17190
cb25.fpc0010	530520	530598	44	N	79	fragment	yes
cb25.fpc0010	530599	531383	45	W	c007201154.Contig1	1	785	+	17270	18054					a	a	17270	18054
cb25.fpc0010	531384	531695	46	N	312	fragment	yes
cb25.fpc0010	531696	554486	47	W	c007201049.Contig1	1	22791	+	18367	41157	cb25141	III	0.178639				18367	41157
cb25.fpc0010	554487	554601	48	N	115	fragment	yes
cb25.fpc0010	554602	568587	49	W	c005700395.Contig2	1	13986	+	41273	55258							41273	55258
cb25.fpc0010	568588	568864	50	N	277	fragment	yes
cb25.fpc0010	568865	602247	51	W	c011001365.Contig3	1	33383	+	55536	88918	cb2880 cb25166	III III	0.203162 0.203162				55536	88918
cb25.fpc0010	602248	603269	52	N	1022	fragment	yes
cb25.fpc0010	603270	633855	53	W	c007500838.Contig1	1	30586	+	89941	120526							89941	120526
cb25.fpc0010	633856	634401	54	N	546	fragment	yes
cb25.fpc0010	634402	644626	55	W	c012601450.Contig1	1	10225	+	121073	131297							121073	131297
cb25.fpc0010	644627	644805	56	N	179	fragment	yes
cb25.fpc0010	644806	647572	57	W	c012601144.Contig1	1	2767	+	131477	134243							131477	134243
cb25.fpc0010	647573	647582	58	N	10	fragment	yes
cb25.fpc0010	647583	650734	59	W	c006101015.Contig1	1	3152	+	134254	137405							134254	137405
cb25.fpc0010	650735	651826	60	N	1092	fragment	yes
cb25.fpc0010	651827	660792	61	W	c007500880.Contig2	1	8966	+	138498	147463							138498	147463
cb25.fpc0010	660793	661239	62	N	447	fragment	yes
cb25.fpc0010	661240	672381	63	W	c007500837.Contig2	1	11142	+	147911	159052							147911	159052
cb25.fpc0010	672382	672969	64	N	588	fragment	yes
cb25.fpc0010	672970	695744	65	W	c008300748.Contig2	1	22775	+	159641	182415	cb2958	III	0.203162				159641	182415	cb2958	III	0.06
cb25.fpc0010	695745	696212	66	N	468	fragment	yes
cb25.fpc0010	696213	700601	67	W	c013300882.Contig1	1	4389	+	182884	187272							182884	187272
cb25.fpc0010	700602	700884	68	N	283	fragment	yes
cb25.fpc0010	700885	734258	69	W	c012401210.Contig1	1	33374	+	187556	220929							187556	220929
cb25.fpc0011	1	23303	1	W	c007801022.Contig1	1	23303	+	1	23303	cb6450	II	0.513506				1	23303
cb25.fpc0011	23304	23623	2	N	320	fragment	yes
cb25.fpc0011	23624	24392	3	W	c002901746.Contig1	1	769	+	23624	24392							23624	24392
cb25.fpc0011	24393	25519	4	N	1127	fragment	yes
cb25.fpc0011	25520	30598	5	W	c007801039.Contig1	1	5079	+	25520	30598							25520	30598
cb25.fpc0011	30599	30982	6	N	384	fragment	yes
cb25.fpc0011	30983	41573	7	W	c007800789.Contig2	1	10591	+	30983	41573							30983	41573
cb25.fpc0011	41574	47592	8	N	6019	fragment	yes
cb25.fpc0011	47593	73896	9	W	c006200862.Contig1	1	26304	+	47593	73896							47593	73896
cb25.fpc0011	73897	74207	10	N	311	fragment	yes
cb25.fpc0011	74208	75891	11	W	c013501340.Contig1	1	1684	+	74208	75891							74208	75891
cb25.fpc0011	75892	76137	12	N	246	fragment	yes
cb25.fpc0011	76138	88877	13	W	c009100747.Contig4	1	12740	+	76138	88877							76138	88877
cb25.fpc0011	88878	88926	14	N	49	fragment	yes								a
cb25.fpc0011	88927	120743	15	W	c000301178.Contig3	1	31817	+	88927	120743	cb6471	II	0.513506				88927	120743
cb25.fpc0011	120744	120753	16	N	10	fragment	yes
cb25.fpc0011	120754	150255	17	W	c004100713.Contig1	1	29502	+	120754	150255							120754	150255
cb25.fpc0011	150256	150958	18	N	703	fragment	yes
cb25.fpc0011	150959	155567	19	W	c013501220.Contig1	1	4609	+	150959	155567							150959	155567
cb25.fpc0011	155568	155577	20	N	10	fragment	yes
cb25.fpc0011	155578	195710	21	W	c002701343.Contig1	1	40133	+	155578	195710							155578	195710
cb25.fpc0011	195711	195720	22	N	10	fragment	yes
cb25.fpc0011	195721	203244	23	W	c006301165.Contig1	1	7524	+	195721	203244							195721	203244
cb25.fpc0011	203245	203755	24	N	511	fragment	yes
cb25.fpc0011	203756	226096	25	W	c014000827.Contig1	1	22341	+	203756	226096							203756	226096
cb25.fpc0011	226097	226337	26	N	241	fragment	yes
cb25.fpc0011	226338	247922	27	W	c011601153.Contig1	1	21585	+	226338	247922							226338	247922
cb25.fpc0011	247923	248631	28	N	709	fragment	yes
cb25.fpc0011	248632	325027	29	W	c010600142.Contig3	1	76396	+	248632	325027							248632	325027
cb25.fpc0011	325028	326027	30	N	1000	clone	no
cb25.fpc0011	326028	335439	31	W	c000500169.Contig1	1	9412	-	326028	335439							326028	335439
cb25.fpc0011	335440	336439	32	N	1000	clone	no							split cb4-3
cb25.fpc0011	336440	344977	33	W	c002000560.Contig2	1	8538	+	1	8538							336440	344977
cb25.fpc0011	344978	345118	34	N	141	fragment	yes
cb25.fpc0011	345119	348424	35	W	c012601480.Contig1	1	3306	+	8680	11985							345119	348424
cb25.fpc0011	348425	349113	36	N	689	fragment	yes								b
cb25.fpc0011	349114	368879	37	W	c011300989.Contig1	1	19766	+	12675	32440	cb3206 cb3207	III III	1.486166 1.486166				349114	368879
cb25.fpc0011	368880	369697	38	N	818	fragment	yes
cb25.fpc0011	369698	418946	39	W	c001201154.Contig1	1	49249	+	33259	82507	cb3208	III	1.48617				369698	418946
cb25.fpc0011	418947	419946	40	N	1000	clone	no							split cb4-4
cb25.fpc0011	419947	426530	41	W	c010701325.Contig1	1	6584	-	1	6584							419947	426530
cb25.fpc0011	426531	428428	42	N	1898	fragment	yes
cb25.fpc0011	428429	451606	43	W	c014200776.Contig1	1	23178	-	8483	31660							428429	451606
cb25.fpc0011	451607	461289	44	N	9683	fragment	yes
cb25.fpc0011	461290	477843	45	W	c003400853.Contig1	1	16554	-	41344	57897							461290	477843
cb25.fpc0011	477844	478091	46	N	248	fragment	yes
cb25.fpc0011	478092	502281	47	W	c014300970.Contig2	1	24190	-	58146	82335							478092	502281
cb25.fpc0011	502282	502291	48	N	10	fragment	yes
cb25.fpc0011	502292	503254	49	W	c005801188.Contig1	1	963	-	82346	83308							502292	503254
cb25.fpc0011	503255	503268	50	N	14	fragment	yes
cb25.fpc0011	503269	505976	51	W	c014301270.Contig1	1	2708	-	83323	86030							503269	505976
cb25.fpc0011	505977	507759	52	N	1783	fragment	yes
cb25.fpc0011	507760	525850	53	W	c014000654.Contig1	1	18091	-	87814	105904							507760	525850
cb25.fpc0011	525851	527038	54	N	1188	fragment	yes
cb25.fpc0011	527039	529482	55	W	c006201144.Contig1	1	2444	-	107093	109536							527039	529482
cb25.fpc0011	529483	529492	56	N	10	fragment	yes
cb25.fpc0011	529493	544686	57	W	c006201203.Contig1	1	15194	-	109547	124740							529493	544686
cb25.fpc0011	544687	544749	58	N	63	fragment	yes
cb25.fpc0011	544750	665317	59	W	c003300895.Contig2	1	120568	-	124804	245371							544750	665317	cb6254	II	0.13
cb25.fpc0011	665318	665409	60	N	92	fragment	yes
cb25.fpc0011	665410	693773	61	W	c005900830.Contig1	1	28364	-	245464	273827							665410	693773
cb25.fpc0011	693774	694205	62	N	432	fragment	yes
cb25.fpc0011	694206	766584	63	W	c004001204.Contig3	1	72379	-	274260	346638							694206	766584
cb25.fpc0011	766585	766804	64	N	220	fragment	yes								c
cb25.fpc0011	766805	791771	65	W	c013300837.Contig2	1	24967	-	346859	371825	cb41016	II	0.46975				766805	791771
cb25.fpc0011	791772	793637	66	N	1866	fragment	yes
cb25.fpc0011	793638	800115	67	W	c009300732.Contig1	1	6478	-	373692	380169							793638	800115
cb25.fpc0011	800116	800608	68	N	493	fragment	yes
cb25.fpc0011	800609	811537	69	W	c009300333.Contig2	1	10929	-	380663	391591							800609	811537
cb25.fpc0011	811538	811948	70	N	411	fragment	yes
cb25.fpc0011	811949	821569	71	W	c014301223.Contig1	1	9621	-	392003	401623							811949	821569
cb25.fpc0011	821570	821918	72	N	349	fragment	yes
cb25.fpc0011	821919	865631	73	W	c011100845.Contig3	1	43713	-	401973	445685							821919	865631
cb25.fpc0011	865632	866020	74	N	389	fragment	yes
cb25.fpc0011	866021	944627	75	W	c009500307.Contig3	1	78607	-	446075	524681							866021	944627
cb25.fpc0011	944628	944908	76	N	281	fragment	yes
cb25.fpc0011	944909	957089	77	W	c001200944.Contig2	1	12181	-	524963	537143							944909	957089
cb25.fpc0011	957090	957191	78	N	102	fragment	yes
cb25.fpc0011	957192	958456	79	W	c004001835.Contig1	1	1265	-	537246	538510							957192	958456
cb25.fpc0011	958457	959456	80	N	1000	clone	no
cb25.fpc0011	959457	989328	81	W	c004001756.Contig1	1	29872	+	539511	569382							959457	989328
cb25.fpc0011	989329	989338	82	N	10	fragment	yes
cb25.fpc0011	989339	998159	83	W	c005101122.Contig1	1	8821	+	569393	578213							989339	998159
cb25.fpc0011	998160	998650	84	N	491	fragment	yes
cb25.fpc0011	998651	1024987	85	W	c007101130.Contig1	1	26337	+	578705	605041							998651	1024987
cb25.fpc0011	1024988	1024997	86	N	10	fragment	yes
cb25.fpc0011	1024998	1038593	87	W	c001701376.Contig1	1	13596	+	605052	618647							1024998	1038593
cb25.fpc0011	1038594	1039420	88	N	827	fragment	yes
cb25.fpc0011	1039421	1071588	89	W	c013700687.Contig5	1	32168	+	619475	651642	cb13016 cb13018	II II	0.438897 0.438897				1039421	1071588	cb13016	II	0.118
cb25.fpc0011	1071589	1072079	90	N	491	fragment	yes
cb25.fpc0011	1072080	1078954	91	W	c012400957.Contig2	1	6875	+	652134	659008							1072080	1078954
cb25.fpc0011	1078955	1079954	92	N	1000	clone	no
cb25.fpc0011	1079955	1080854	93	W	c014301422.Contig1	1	900	+	660009	660908							1079955	1080854
cb25.fpc0011	1080855	1080975	94	N	121	fragment	yes
cb25.fpc0011	1080976	1082952	95	W	c012601474.Contig1	1	1977	+	661030	663006							1080976	1082952
cb25.fpc0011	1082953	1083031	96	N	79	fragment	yes
cb25.fpc0011	1083032	1084169	97	W	c012201261.Contig1	1	1138	+	663086	664223							1083032	1084169
cb25.fpc0022	1	3376	1	W	c006601387.Contig1	1	3376	-	1	3376							1	3376
cb25.fpc0022	3377	3696	2	N	320	fragment	yes
cb25.fpc0022	3697	40736	3	W	c002801005.Contig1	1	37040	-	3697	40736	cb41070 cb41071	V V	0.109768 0.109768				3697	40736	cb21107	V	0.018
cb25.fpc0022	40737	40746	4	N	10	fragment	yes
cb25.fpc0022	40747	52387	5	W	c002801077.Contig1	1	11641	-	40747	52387							40747	52387
cb25.fpc0022	52388	53004	6	N	617	fragment	yes
cb25.fpc0022	53005	95004	7	W	c005301191.Contig1	1	42000	-	53005	95004							53005	95004
cb25.fpc0022	95005	99428	8	N	4424	fragment	yes
cb25.fpc0022	99429	177886	9	W	c013000996.Contig1	1712	80169	-	99429	177886	cb41078 cb41086 cb41087	V V V	0.14062 0.146624 0.146624				99429	177886
cb25.fpc0022	177887	180922	10	F	AC084474	8470	11505	-	177887	180922					a	a	177887	180922
cb25.fpc0022	180923	193870	11	W	c001901069.Contig1	1	12948	-	180923	193870							180923	193870
cb25.fpc0022	193871	194070	12	N	200	fragment	yes
cb25.fpc0022	194071	195542	13	W	c001901180.Contig1	1	1472	-	194071	195542							194071	195542
cb25.fpc0022	195543	196268	14	N	726	fragment	yes
cb25.fpc0022	196269	207965	15	W	c001901058.Contig1	1	11697	-	196269	207965							196269	207965
cb25.fpc0022	207966	208394	16	N	429	fragment	yes
cb25.fpc0022	208395	210206	17	W	c001901043.Contig1	1	1812	-	208395	210206							208395	210206
cb25.fpc0022	210207	210827	18	N	621	fragment	yes
cb25.fpc0022	210828	252389	19	W	c005001518.Contig1	1	41562	-	210828	252389	cb41152	V	0.146624				210828	252389
cb25.fpc0022	252390	252399	20	N	10	fragment	yes
cb25.fpc0022	252400	263571	21	W	c002801023.Contig1	1	11172	-	252400	263571							252400	263571
cb25.fpc0022	263572	264571	22	N	1000	clone	no							split cb4-5								split cb3-2
cb25.fpc0022	264572	267864	23	W	c000200858.Contig1	1	3293	+	1	3293							1	3293
cb25.fpc0022	267865	267992	24	N	128	fragment	yes
cb25.fpc0022	267993	286009	25	W	c003800452.Contig3	1	18017	+	3422	21438							3422	21438
cb25.fpc0022	286010	295717	26	N	9708	fragment	yes
cb25.fpc0022	295718	331203	27	W	c012500711.Contig1	1	35486	+	31147	66632							31147	66632
cb25.fpc0022	331204	331236	28	N	33	fragment	yes
cb25.fpc0022	331237	347956	29	W	c010401452.Contig1	1	16720	+	66666	83385							66666	83385
cb25.fpc0022	347957	348909	30	N	953	fragment	yes
cb25.fpc0022	348910	360078	31	W	c014301212.Contig1	1	11169	+	84339	95507							84339	95507
cb25.fpc0022	360079	360589	32	N	511	fragment	yes
cb25.fpc0022	360590	361824	33	W	c004001662.Contig1	1	1235	+	96019	97253							96019	97253
cb25.fpc0022	361825	362824	34	N	1000	clone	no
cb25.fpc0022	362825	380807	35	W	c004800432.Contig2	1	17983	-	98254	116236							98254	116236
cb25.fpc0022	380808	381807	36	N	1000	clone	no
cb25.fpc0022	381808	391471	37	W	c010700988.Contig2	1	9664	-	117237	126900							117237	126900
cb25.fpc0022	391472	392056	38	N	585	fragment	yes
cb25.fpc0022	392057	428174	39	W	c011201735.Contig1	1	36118	-	127486	163603							127486	163603
cb25.fpc0022	428175	429554	40	N	1380	fragment	yes								b	b
cb25.fpc0022	429555	435853	41	W	c012901442.Contig1	1	6299	-	164984	171282							164984	171282
cb25.fpc0022	435854	436541	42	N	688	fragment	yes
cb25.fpc0022	436542	438369	43	W	c012901510.Contig1	1	1828	-	171971	173798							171971	173798
cb25.fpc0022	438370	438616	44	N	247	fragment	yes
cb25.fpc0022	438617	439820	45	W	c002201558.Contig1	1	1204	-	174046	175249							174046	175249
cb25.fpc0022	439821	441083	46	N	1263	fragment	yes
cb25.fpc0022	441084	442517	47	W	c011201489.Contig1	1	1434	-	176513	177946							176513	177946
cb25.fpc0022	442518	443185	48	N	668	fragment	yes
cb25.fpc0022	443186	454373	49	W	c011201176.Contig5	1	11188	-	178615	189802							178615	189802
cb25.fpc0022	454374	454632	50	N	259	fragment	yes
cb25.fpc0022	454633	462042	51	W	c013501247.Contig1	1	7410	-	190062	197471							190062	197471
cb25.fpc0022	462043	462596	52	N	554	fragment	yes
cb25.fpc0022	462597	470143	53	W	c013501216.Contig1	1	7547	-	198026	205572							198026	205572
cb25.fpc0022	470144	481241	54	N	11098	fragment	yes
cb25.fpc0022	481242	482391	55	W	c010901217.Contig1	1	1150	-	216671	217820							216671	217820
cb25.fpc0022	482392	482734	56	N	343	fragment	yes
cb25.fpc0022	482735	499591	57	W	c008701346.Contig1	1	16857	-	218164	235020							218164	235020
cb25.fpc0022	499592	499601	58	N	10	fragment	yes
cb25.fpc0022	499602	525010	59	W	c001800989.Contig1	1	25409	-	235031	260439							235031	260439
cb25.fpc0022	525011	525020	60	N	10	fragment	yes
cb25.fpc0022	525021	558369	61	W	c001800645.Contig1	1	33349	-	260450	293798							260450	293798
cb25.fpc0022	558370	558761	62	N	392	fragment	yes
cb25.fpc0022	558762	607533	63	W	c005300922.Contig3	1	48772	-	294191	342962							294191	342962
cb25.fpc0022	607534	607715	64	N	182	fragment	yes
cb25.fpc0022	607716	608463	65	W	c008201654.Contig1	1	748	-	343145	343892							343145	343892
cb25.fpc0022	608464	608473	66	N	10	fragment	yes
cb25.fpc0022	608474	664350	67	W	c003300912.Contig3	1	55877	-	343903	399779							343903	399779
cb25.fpc0022	664351	665007	68	N	657	fragment	yes
cb25.fpc0022	665008	679821	69	W	c011000386.Contig1	1	14814	-	400437	415250							400437	415250
cb25.fpc0022	679822	679935	70	N	114	fragment	yes
cb25.fpc0022	679936	691633	71	W	c000401063.Contig2	1	11698	-	415365	427062							415365	427062
cb25.fpc0022	691634	691945	72	N	312	fragment	yes
cb25.fpc0022	691946	693268	73	W	c013301293.Contig1	1	1323	-	427375	428697							427375	428697
cb25.fpc0022	693269	693465	74	N	197	fragment	yes
cb25.fpc0022	693466	730830	75	W	c013301108.Contig1	1	37365	-	428895	466259							428895	466259
cb25.fpc0022	730831	731251	76	N	421	fragment	yes
cb25.fpc0022	731252	742782	77	W	c013800936.Contig2	1	11531	-	466681	478211							466681	478211
cb25.fpc0022	742783	742803	78	N	21	fragment	yes
cb25.fpc0022	742804	745650	79	W	c013801157.Contig1	1	2847	-	478233	481079							478233	481079
cb25.fpc0022	745651	746753	80	N	1103	fragment	yes
cb25.fpc0022	746754	780980	81	W	c008800176.Contig2	1	34227	-	482183	516409							482183	516409
cb25.fpc0022	780981	781468	82	N	488	fragment	yes
cb25.fpc0022	781469	800116	83	W	c005701504.Contig1	1	18648	-	516898	535545							516898	535545
cb25.fpc0022	800117	800409	84	N	293	fragment	yes
cb25.fpc0022	800410	848979	85	W	c003101282.Contig1	1	48570	-	535839	584408							535839	584408
cb25.fpc0022	848980	849119	86	N	140	fragment	yes
cb25.fpc0022	849120	866297	87	W	c004500957.Contig2	1	17178	-	584549	601726	cb41317 cb41334	II II	0.018012 0.018012				584549	601726
cb25.fpc0022	866298	867297	88	N	1000	clone	no
cb25.fpc0022	867298	868790	89	W	c014401072.Contig1	1	1493	+	602727	604219							602727	604219
cb25.fpc0022	868791	869379	90	N	589	fragment	yes
cb25.fpc0022	869380	872749	91	W	c013801160.Contig1	1	3370	+	604809	608178							604809	608178
cb25.fpc0022	872750	873749	92	N	1000	clone	no
cb25.fpc0022	873750	875617	93	W	c004501387.Contig1	1	1868	+	609179	611046							609179	611046
cb25.fpc0022	875618	876617	94	N	1000	clone	no
cb25.fpc0022	876618	879522	95	W	c010600932.Contig1	1	2905	-	612047	614951							612047	614951
cb25.fpc0022	879523	880522	96	N	1000	clone	no
cb25.fpc0022	880523	882425	97	W	c010901064.Contig1	1	1903	-	615952	617854							615952	617854
cb25.fpc0022	882426	882605	98	N	180	fragment	yes
cb25.fpc0022	882606	883592	99	W	c010901159.Contig1	1	987	-	618035	619021							618035	619021
cb25.fpc0022	883593	884198	100	N	606	fragment	yes
cb25.fpc0022	884199	885587	101	W	c001800982.Contig1	1	1389	-	619628	621016							619628	621016
cb25.fpc0022	885588	885597	102	N	10	fragment	yes
cb25.fpc0022	885598	887208	103	W	c001800983.Contig1	1	1611	-	621027	622637							621027	622637
cb25.fpc0022	887209	888208	104	N	1000	clone	no
cb25.fpc0022	888209	890238	105	W	c011601185.Contig1	1	2030	-	623638	625667							623638	625667
cb25.fpc0022	890239	890379	106	N	141	fragment	yes
cb25.fpc0022	890380	893035	107	W	c005800848.Contig1	1	2656	-	625809	628464							625809	628464
cb25.fpc0022	893036	894035	108	N	1000	clone	no
cb25.fpc0022	894036	896114	109	W	c004501399.Contig1	1	2079	+	629465	631543							629465	631543
cb25.fpc0022	896115	896270	110	N	156	fragment	yes
cb25.fpc0022	896271	916365	111	W	c004500961.Contig2	1	20095	+	631700	651794							631700	651794
cb25.fpc0022	916366	921401	112	N	5036	fragment	yes
cb25.fpc0022	921402	923122	113	W	c013501411.Contig1	1	1721	+	656831	658551							656831	658551
cb25.fpc0022	923123	923132	114	N	10	fragment	yes
cb25.fpc0022	923133	956478	115	W	c009300505.Contig3	1	33346	+	658562	691907							658562	691907
cb25.fpc0022	956479	957076	116	N	598	fragment	yes
cb25.fpc0022	957077	972110	117	W	c014000867.Contig1	1	15034	+	692506	707539							692506	707539
cb25.fpc0022	972111	972425	118	N	315	fragment	yes
cb25.fpc0022	972426	986725	119	W	c000200914.Contig3	1	14300	+	707855	722154	cb39489 cb39492	II II	0.012008 0.012008				707855	722154
cb25.fpc0022	986726	986807	120	N	82	fragment	yes
cb25.fpc0022	986808	1020763	121	W	c013901076.Contig1	1	33956	+	722237	756192							722237	756192	cb22776	II	0
cb25.fpc0022	1020764	1020773	122	N	10	fragment	yes
cb25.fpc0022	1020774	1037252	123	W	c002000954.Contig1	1	16479	+	756203	772681							756203	772681
cb25.fpc0022	1037253	1038043	124	N	791	fragment	yes
cb25.fpc0022	1038044	1043309	125	W	c002000774.Contig2	1	5266	+	773473	778738							773473	778738
cb25.fpc0022	1043310	1043319	126	N	10	fragment	yes
cb25.fpc0022	1043320	1074374	127	W	c013600910.Contig1	1	31055	+	778749	809803	cb22786	II	0.006004				778749	809803	cb22786	II	0
cb25.fpc0022	1074375	1075374	128	N	1000	clone	no
cb25.fpc0022	1075375	1081945	129	W	c011800717.Contig2	1	6571	-	810804	817374							810804	817374
cb25.fpc0022	1081946	1082114	130	N	169	fragment	yes
cb25.fpc0022	1082115	1141941	131	W	c005300669.Contig5	1	59827	-	817544	877370	cb41422	II	0.006004				817544	877370
cb25.fpc0022	1141942	1142417	132	N	476	fragment	yes
cb25.fpc0022	1142418	1146606	133	W	c014201039.Contig1	1	4189	-	877847	882035							877847	882035
cb25.fpc0022	1146607	1147310	134	N	704	fragment	yes
cb25.fpc0022	1147311	1189580	135	W	c014200808.Contig3	1	42270	-	882740	925009							882740	925009
cb25.fpc0022	1189581	1189786	136	N	206	fragment	yes
cb25.fpc0022	1189787	1229872	137	W	c013000819.Contig5	870	40955	-	925216	965301							925216	965301
cb25.fpc0022	1229873	1230405	138	F	AC084486	24473	25005	-	965302	965834							965302	965834
cb25.fpc0022	1230406	1412969	139	W	c008501090.Contig1	335	182898	-	965835	1148398	cb41554 cb41555 cb41559	II II II	0 0 0				965835	1148398	cb15136	II	0
cb25.fpc0022	1412970	1414002	140	F	AC084614	37973	39005	-	1148399	1149431							1148399	1149431
cb25.fpc0022	1414003	1425967	141	W	c003000885.Contig2	135	12099	-	1149432	1161396							1149432	1161396
cb25.fpc0022	1425968	1426503	142	F	AC084614	25470	26005	-	1161397	1161932							1161397	1161932
cb25.fpc0022	1426504	1429650	143	W	c005101109.Contig1	1	3147	-	1161933	1165079							1161933	1165079
cb25.fpc0022	1429651	1430650	144	N	1000	clone	no
cb25.fpc0022	1430651	1432038	145	W	c009001528.Contig1	135	1522	-	1166080	1167467							1166080	1167467
cb25.fpc0022	1432039	1432565	146	F	AC084614	25479	26005	-	1167468	1167994							1167468	1167994
cb25.fpc0022	1432566	1447039	147	W	c008401190.Contig3	378	14851	-	1167995	1182468							1167995	1182468
cb25.fpc0022	1447040	1447594	148	F	AC084614	10451	11005	-	1182469	1183023							1182469	1183023
cb25.fpc0022	1447595	1482003	149	W	c009801367.Contig1	1	34409	-	1183024	1217432							1183024	1217432
cb25.fpc0022	1482004	1482116	150	N	113	fragment	yes
cb25.fpc0022	1482117	1502397	151	W	c004501025.Contig3	1	20281	-	1217546	1237826							1217546	1237826
cb25.fpc0065	1	23084	1	W	c009001598.Contig1	1	23084	+	1	23084							1	23084
cb25.fpc0065	23085	26527	2	N	3443	fragment	yes
cb25.fpc0065	26528	29156	3	W	c001201235.Contig1	1	2629	+	26528	29156							26528	29156
cb25.fpc0065	29157	29166	4	N	10	fragment	yes
cb25.fpc0065	29167	42248	5	W	c001201233.Contig1	1	13082	+	29167	42248							29167	42248
cb25.fpc0065	42249	42679	6	N	431	fragment	yes
cb25.fpc0065	42680	46120	7	W	c014101069.Contig1	1	3441	+	42680	46120							42680	46120
cb25.fpc0065	46121	46664	8	N	544	fragment	yes
cb25.fpc0065	46665	69597	9	W	c009901393.Contig1	1	22933	+	46665	69597	cb15906	IV	1.04524		a	a	46665	69597	cb15906	IV	0.23
cb25.fpc0065	69598	69971	10	N	374	fragment	yes
cb25.fpc0065	69972	139938	11	W	c009100715.Contig1	1	69967	+	69972	139938							69972	139938
cb25.fpc0065	139939	139948	12	N	10	fragment	yes
cb25.fpc0065	139949	155478	13	W	c003201043.Contig1	1	15530	+	139949	155478							139949	155478
cb25.fpc0065	155479	156130	14	N	652	fragment	yes
cb25.fpc0065	156131	179827	15	W	c007700913.Contig1	1	23697	+	156131	179827	cb34531 cb34534	IV IV	1.03314 1.021039				156131	179827
cb25.fpc0065	179828	180302	16	N	475	fragment	yes
cb25.fpc0065	180303	198996	17	W	c007700693.Contig2	1	18694	+	180303	184223				split cb4-6			180303	184223				split cb3-3 (184223/4)
									1	14773	cb15955 cb15952	V V	1.670299 1.670299				1	14773
cb25.fpc0065	198997	199996	18	N	1000	clone	no												cb15951	V	0.537
cb25.fpc0065	199997	201050	19	W	c002201553.Contig1	1	1054	-	15774	16827							14874	15927
cb25.fpc0065	201051	201240	20	N	190	fragment	yes
cb25.fpc0065	201241	202654	21	W	c008801017.Contig1	1	1414	-	17018	18431							16118	17531
cb25.fpc0065	202655	219245	22	W	c003500709.Contig1	1	16591	+	18432	35022							17532	34122
cb25.fpc0065	219246	219350	23	N	105	fragment	yes
cb25.fpc0065	219351	222263	24	W	c013501251.Contig1	1	2913	+	35128	38040							34228	37140
cb25.fpc0065	222264	223263	25	N	1000	clone	no
cb25.fpc0065	223264	224593	26	W	c007700999.Contig1	1	1330	-	39041	40370							38141	39470
cb25.fpc0065	224594	231187	27	N	6594	fragment	yes								b2	b
cb25.fpc0065	231188	251947	28	W	c014200149.Contig1	1	20760	-	46965	67724							46065	66824
cb25.fpc0065	251948	252400	29	N	453	fragment	yes
cb25.fpc0065	252401	256318	30	W	c006901223.Contig1	1	3918	-	68178	72095							67278	71195
cb25.fpc0071	1	11529	1	W	c009901404.Contig1	1	11529	-	1	11529	cb44149 cb44156	II II	0.247357 0.247357				1	11529
cb25.fpc0071	11530	11958	2	N	429	fragment	yes
cb25.fpc0071	11959	24132	3	W	c011100827.Contig2	1	12174	-	11959	24132							11959	24132
cb25.fpc0071	24133	24142	4	N	10	fragment	yes
cb25.fpc0071	24143	50811	5	W	c006000792.Contig1	1	26669	-	24143	50811	cb44178	II	0.265631				24143	50811
cb25.fpc0071	50812	50942	6	N	131	fragment	yes
cb25.fpc0071	50943	72989	7	W	c006000983.Contig1	1	22047	-	50943	72989							50943	72989
cb25.fpc0071	72990	78903	8	N	5914	fragment	yes
cb25.fpc0071	78904	96129	9	W	c006800830.Contig1	1	17226	-	78904	96129							78904	96129
cb25.fpc0071	96130	96220	10	N	91	fragment	yes
cb25.fpc0071	96221	115978	11	W	c008801006.Contig1	1	19758	-	96221	115978							96221	115978
cb25.fpc0071	115979	117033	12	N	1055	fragment	yes
cb25.fpc0071	117034	141325	13	W	c009601093.Contig1	1	24292	-	117034	141325							117034	141325
cb25.fpc0071	141326	141340	14	N	15	fragment	yes
cb25.fpc0071	141341	164799	15	W	c010701215.Contig1	1	23459	-	141341	164799					a	a	141341	164799	cb16788	II	0.081
cb25.fpc0071	164800	165318	16	N	519	fragment	yes
cb25.fpc0071	165319	179484	17	W	c002201330.Contig1	1	14166	-	165319	179484							165319	179484
cb25.fpc0071	179485	179494	18	N	10	fragment	yes
cb25.fpc0071	179495	183098	19	W	c004001726.Contig1	1	3604	-	179495	183098							179495	183098
cb25.fpc0071	183099	183682	20	N	584	fragment	yes
cb25.fpc0071	183683	189834	21	W	c004001242.Contig2	1	6152	-	183683	189834							183683	189834
cb25.fpc0071	189835	189844	22	N	10	fragment	yes
cb25.fpc0071	189845	205076	23	W	c012500708.Contig2	1	15232	-	189845	205076							189845	205076
cb25.fpc0071	205077	205429	24	N	353	fragment	yes
cb25.fpc0071	205430	285815	25	W	c009701346.Contig1	1	80386	-	205430	285815							205430	285815
cb25.fpc0071	285816	286461	26	N	646	fragment	yes
cb25.fpc0071	286462	288325	27	W	c001101257.Contig1	1	1864	-	286462	288325							286462	288325
cb25.fpc0071	288326	289325	28	N	1000	clone	no
cb25.fpc0071	289326	292191	29	W	c013201007.Contig2	1	2866	+	289326	292191							289326	292191
cb25.fpc0071	292192	292265	30	N	74	fragment	yes
cb25.fpc0071	292266	293439	31	W	c014201188.Contig1	1	1174	+	292266	293439							292266	293439
cb25.fpc0071	293440	294439	32	N	1000	clone	no							split cb4-7								split cb3-4
cb25.fpc0071	294440	314611	33	W	c001300885.Contig1	1	20172	+	1	20172	cb44245 cbh40605	I I	0.689096 0.689096				1	20172
cb25.fpc0071	314612	314947	34	N	336	fragment	yes
cb25.fpc0071	314948	331209	35	W	c001300675.Contig2	1	16262	+	20509	36770							20509	36770
cb25.fpc0071	331210	331578	36	N	369	fragment	yes
cb25.fpc0071	331579	365722	37	W	c014400970.Contig1	1	34144	+	37140	71283							37140	71283
cb25.fpc0071	365723	365732	38	N	10	fragment	yes								d
cb25.fpc0071	365733	371274	39	W	c010101391.Contig1	1	5542	+	71294	76835							71294	76835
cb25.fpc0071	371275	371600	40	N	326	fragment	yes
cb25.fpc0071	371601	417631	41	W	c014000634.Contig2	1	46031	+	77162	123192	cb16059	I	0.689096				77162	123192
cb25.fpc0071	417632	418199	42	N	568	fragment	yes							split cb4-8
cb25.fpc0071	418200	461796	43	W	c014000994.Contig1	1	43597	+	1	43597	cb16081	I	0.701197	move to split 7 site	e		123761	167357
cb25.fpc0071	461797	461946	44	N	150	fragment	yes							split cb4-9
cb25.fpc0071	461947	465680	45	W	c014000856.Contig1	1	3734	+	1	3734							167508	171241
cb25.fpc0071	465681	465747	46	N	67	fragment	yes
cb25.fpc0071	465748	466952	47	W	c014000990.Contig1	1	1205	+	3802	5006							171309	172513
cb25.fpc0071	466953	467031	48	N	79	fragment	yes
cb25.fpc0071	467032	487794	49	W	c011900864.Contig4	1	20763	+	5086	25848							172593	193355
cb25.fpc0071	487795	487804	50	N	10	fragment	yes								c2	c
cb25.fpc0071	487805	490697	51	W	c011901146.Contig1	1	2893	+	25859	28751							193366	196258
cb25.fpc0071	490698	491124	52	N	427	fragment	yes
cb25.fpc0071	491125	520739	53	W	c013400847.Contig2	1	29615	+	29179	58793							196686	226300
cb25.fpc0071	520740	520904	54	N	165	fragment	yes
cb25.fpc0071	520905	551547	55	W	c004501283.Contig1	1	30643	+	58959	89601							226466	257108
cb25.fpc0071	551548	551859	56	N	312	fragment	yes
cb25.fpc0071	551860	557791	57	W	c006801093.Contig1	1	5932	+	89914	95845							257421	263352
cb25.fpc0071	557792	558128	58	N	337	fragment	yes
cb25.fpc0071	558129	567217	59	W	c008300719.Contig1	1	9089	+	96183	105271							263690	272778
cb25.fpc0071	567218	567227	60	N	10	fragment	yes
cb25.fpc0071	567228	575120	61	W	c008300145.Contig2	1	7893	+	105282	113174							272789	280681
cb25.fpc0071	575121	575706	62	N	586	fragment	yes
cb25.fpc0071	575707	591832	63	W	c000401297.Contig1	1	16126	+	113761	129886	cb16121	I	0.689096				281268	297393
cb25.fpc0071	591833	592117	64	N	285	fragment	yes
cb25.fpc0071	592118	603173	65	W	c000800646.Contig3	1	11056	+	130172	141227							297679	308734
cb25.fpc0071	603174	603707	66	N	534	fragment	yes
cb25.fpc0071	603708	653271	67	W	c005001235.Contig2	1	49564	+	141762	191325							309269	358832
cb25.fpc0071	653272	653446	68	N	175	fragment	yes
cb25.fpc0071	653447	656152	69	W	c003800626.Contig3	1	2706	+	191501	194206							359008	361713
cb25.fpc0071	656153	659181	70	F	AC084590	28977	32005	-	194207	197235							361714	364742
cb25.fpc0071	659182	689279	71	W	c006100829.Contig3	1177	31274	+	197236	227333							364743	394840
cb25.fpc0071	689280	690305	72	F	AC084676	38980	40005	-	227334	228359							394841	395866
cb25.fpc0071	690306	718770	73	W	c006101064.Contig1	539	29003	+	228360	256824							395867	424331
cb25.fpc0071	718771	719799	74	F	AC084676	9477	10505	-	256825	257853							424332	425360
cb25.fpc0071	719800	721765	75	W	c006101156.Contig1	99	2064	+	257854	259819							425361	427326
cb25.fpc0071	721766	722304	76	F	AC084676	6972	7510	-	259820	260358							427327	427865
cb25.fpc0071	722305	739800	77	W	c012500741.Contig3	187	17682	+	260359	277854							427866	445361
cb25.fpc0071	739801	739810	78	N	10	fragment	yes
cb25.fpc0071	739811	746717	79	W	c012500952.Contig1	1	6907	+	277865	284771							445372	452278
cb25.fpc0071	746718	746867	80	N	150	fragment	yes
cb25.fpc0071	746868	748944	81	W	c012501010.Contig1	1	2077	+	284922	286998							452429	454505
cb25.fpc0071	748945	751147	82	N	2203	fragment	yes
cb25.fpc0071	751148	765851	83	W	c010101122.Contig3	1	14704	+	289202	303905							456709	471412
cb25.fpc0071	765852	765861	84	N	10	fragment	yes
cb25.fpc0071	765862	768591	85	W	c010101494.Contig1	1	2730	+	303916	306645							471423	474152
cb25.fpc0071	768592	769591	86	N	1000	fragment	yes
cb25.fpc0071	769592	771862	87	W	c010101404.Contig1	1	2271	+	307646	309916							475153	477423
cb25.fpc0071	771863	772266	88	N	404	fragment	yes
cb25.fpc0071	772267	773295	89	W	c013301291.Contig1	1	1029	+	310321	311349							477828	478856
cb25.fpc0071	773296	773695	90	N	400	fragment	yes
cb25.fpc0071	773696	892915	91	W	c009201087.Contig1	1	119220	+	311750	430969	cb16165	I	0.683092				479257	598476
cb25.fpc0071	892916	893211	92	N	296	fragment	yes
cb25.fpc0071	893212	896828	93	W	c012601461.Contig1	1	3617	+	431266	434882							598773	602389
cb25.fpc0071	896829	896889	94	N	61	fragment	yes
cb25.fpc0071	896890	898467	95	W	c012601678.Contig1	1	1578	+	434944	436521							602451	604028
cb25.fpc0071	898468	898934	96	N	467	fragment	yes
cb25.fpc0071	898935	939240	97	W	c012601161.Contig3	1	40306	+	436989	477294							604496	644801
cb25.fpc0071	939241	939356	98	N	116	fragment	yes
cb25.fpc0071	939357	958220	99	W	c012601391.Contig1	1	18864	+	477411	496274							644918	663781
cb25.fpc0071	958221	958837	100	N	617	fragment	yes
cb25.fpc0071	958838	965522	101	W	c012601158.Contig1	1	6685	+	496892	503576							664399	671083
cb25.fpc0071	965523	965771	102	N	249	fragment	yes
cb25.fpc0071	965772	981061	103	W	c011800715.Contig2	1	15290	+	503826	519115							671333	686622
cb25.fpc0071	981062	982061	104	N	1000	clone	no
cb25.fpc0071	982062	1000664	105	W	c008401500.Contig1	1	18603	-	520116	538718							687623	706225
cb25.fpc0071	1000665	1008171	106	N	7507	fragment	yes
cb25.fpc0071	1008172	1071847	107	W	c013900782.Contig1	1	63676	-	546226	609901							713733	777408
cb25.fpc0071	1071848	1072510	108	N	663	fragment	yes
cb25.fpc0071	1072511	1087227	109	W	c007500887.Contig2	1	14717	-	610565	625281							778072	792788
cb25.fpc0071	1087228	1087662	110	N	435	fragment	yes
cb25.fpc0071	1087663	1111628	111	W	c005001294.Contig3	1	23966	-	625717	649682							793224	817189
cb25.fpc0071	1111629	1111987	112	N	359	fragment	yes
cb25.fpc0071	1111988	1120472	113	W	c011800707.Contig3	1	8485	-	650042	658526							817549	826033
cb25.fpc0071	1120473	1120482	114	N	10	fragment	yes
cb25.fpc0071	1120483	1121735	115	W	c003101756.Contig1	1	1253	-	658537	659789							826044	827296
cb25.fpc0071	1121736	1122789	116	N	1054	fragment	yes
cb25.fpc0071	1122790	1152993	117	W	c003101326.Contig5	1	30204	-	660844	691047							828351	858554
cb25.fpc0071	1152994	1153344	118	N	351	fragment	yes
cb25.fpc0071	1153345	1197149	119	W	c003700825.Contig1	1	43805	-	691399	735203							858906	902710
cb25.fpc0071	1197150	1201650	120	N	4501	fragment	yes
cb25.fpc0071	1201651	1271468	121	W	c004500969.Contig7	1	69818	-	739705	809522	cbv5176 cb44346	I I	0.658568 0.658568				907212	977029
cb25.fpc0071	1271469	1271669	122	N	201	fragment	yes
cb25.fpc0071	1271670	1282535	123	W	c004501297.Contig1	1	10866	-	809724	820589							977231	988096
cb25.fpc0071	1282536	1282817	124	N	282	fragment	yes
cb25.fpc0071	1282818	1330626	125	W	c007000692.Contig5	1	47809	-	820872	868680							988379	1036187
cb25.fpc0071	1330627	1330797	126	N	171	fragment	yes
cb25.fpc0071	1330798	1394460	127	W	c008800798.Contig2	1	63663	-	868852	932514							1036359	1100021
cb25.fpc0071	1394461	1395337	128	N	877	fragment	yes
cb25.fpc0071	1395338	1398325	129	W	c002100872.Contig1	1	2988	-	933392	936379							1100899	1103886
cb25.fpc0071	1398326	1398335	130	N	10	fragment	yes
cb25.fpc0071	1398336	1401483	131	W	c008800986.Contig1	1	3148	-	936390	939537							1103897	1107044
cb25.fpc0071	1401484	1401884	132	N	401	fragment	yes
cb25.fpc0071	1401885	1408052	133	W	c012800862.Contig1	1	6168	-	939939	946106							1107446	1113613
cb25.fpc0071	1408053	1408119	134	N	67	fragment	yes
cb25.fpc0071	1408120	1469616	135	W	c007700747.Contig3	1	61497	-	946174	1007670							1113681	1175177
cb25.fpc0071	1469617	1469700	136	N	84	fragment	yes
cb25.fpc0071	1469701	1529587	137	W	c001401081.Contig1	1181	61067	-	1007755	1067641							1175262	1235148
cb25.fpc0071	1529588	1531122	138	F	AC084601	3471	5005	-	1067642	1069176							1235149	1236683
cb25.fpc0071	1531123	1583163	139	W	c006100606.Contig3	1	52041	-	1069177	1121217							1236684	1288724
cb25.fpc0071	1583164	1583566	140	N	403	fragment	yes
cb25.fpc0071	1583567	1606850	141	W	c009100924.Contig1	1	23284	-	1121621	1144904							1289128	1312411
cb25.fpc0071	1606851	1606860	142	N	10	fragment	yes
cb25.fpc0071	1606861	1623728	143	W	c009100950.Contig1	1	16868	-	1144915	1161782							1312422	1329289
cb25.fpc0071	1623729	1623809	144	N	81	fragment	yes
cb25.fpc0071	1623810	1744489	145	W	c006601257.Contig1	1	120680	-	1161864	1282543							1329371	1450050
cb25.fpc0071	1744490	1745100	146	N	611	fragment	yes
cb25.fpc0071	1745101	1760688	147	W	c013101382.Contig1	1	15588	-	1283155	1298742							1450662	1466249
cb25.fpc0071	1760689	1768904	148	N	8216	fragment	yes
cb25.fpc0071	1768905	1807246	149	W	c008800951.Contig1	1	38342	-	1306959	1345300							1474466	1512807
cb25.fpc0071	1807247	1807540	150	N	294	fragment	yes
cb25.fpc0071	1807541	1809233	151	W	c000901274.Contig1	1	1693	-	1345595	1347287							1513102	1514794
cb25.fpc0071	1809234	1809439	152	N	206	fragment	yes
cb25.fpc0071	1809440	1813397	153	W	c009901151.Contig2	1	3958	-	1347494	1351451							1515001	1518958
cb25.fpc0071	1813398	1813706	154	N	309	fragment	yes
cb25.fpc0071	1813707	1814793	155	W	c005701653.Contig1	1	1087	-	1351761	1352847							1519268	1520354
cb25.fpc0071	1814794	1815793	156	N	1000	clone	no
cb25.fpc0071	1815794	1821916	157	W	c001300927.Contig1	1	6123	-	1353848	1359970							1521355	1527477	cb12446	I	0.14
cb25.fpc0071	1821917	1822916	158	N	1000	clone	no							split cb4-10
cb25.fpc0071	1822917	1851660	159	W	c006500867.Contig1	1	28744	-	1	28744	cb44525 cb44531	I I	0.63429 0.63429				1528478	1557221
cb25.fpc0071	1851661	1851759	160	N	99	fragment	yes
cb25.fpc0071	1851760	1905500	161	W	c009701072.Contig1	1	53741	-	28844	82584					f		1557321	1611061
cb25.fpc0071	1905501	1912142	162	N	6642	fragment	yes
cb25.fpc0071	1912143	1955753	163	W	c012400874.Contig2	1	43611	-	89227	132837							1617704	1661314
cb25.fpc0071	1955754	1956753	164	N	1000	clone	no							split cb4-11								split cb3-5
cb25.fpc0071	1956754	2018554	165	W	c000900824.Contig1	1	61801	-	1	61801	cb44549	X	0		b	b	1	61801	cb2376	X	0.006
cb25.fpc0071	2018555	2019554	166	N	1000	clone	no							split cb4-12								split cb3-6
cb25.fpc0071	2019555	2022424	167	W	c008401264.Contig1	1	2870	-	1	2870							1662315	1665184
cb25.fpc0071	2022425	2022580	168	N	156	fragment	yes
cb25.fpc0071	2022581	2069754	169	W	c013901086.Contig1	1	47174	-	3027	50200	cb44556 cb44558 cb44568 cb44577	I I I I	0.640294 0.640294 0.640294 0.640294				1665341	1712514
cb25.fpc0071	2069755	2074444	170	N	4690	fragment	yes
cb25.fpc0071	2074445	2164889	171	W	c009800466.Contig4	1	90445	-	54891	145335	cb44585	I	0.63429				1717205	1807649	cb22801	I	0.14
cb25.fpc0071	2164890	2164975	172	N	86	fragment	yes									c
cb25.fpc0071	2164976	2167150	173	W	c009801819.Contig1	1	2175	-	145422	147596				move to split 10 site	g		1807736	1809910
cb25.fpc0071	2167151	2167687	174	N	537	fragment	yes
cb25.fpc0071	2167688	2188341	175	W	c009801793.Contig1	1	20654	-	148134	168787							1810448	1831101
cb25.fpc0071	2188342	2189040	176	N	699	fragment	yes
cb25.fpc0071	2189041	2244114	177	W	c013600746.Contig2	1	55074	-	169487	224560							1831801	1886874
cb25.fpc0071	2244115	2244755	178	N	641	fragment	yes
cb25.fpc0071	2244756	2254271	179	W	c001001188.Contig1	1	9516	-	225202	234717							1887516	1897031
cb25.fpc0071	2254272	2254348	180	N	77	fragment	yes
cb25.fpc0071	2254349	2313901	181	W	c007600953.Contig1	1	59553	-	234795	294347							1897109	1956661
cb25.fpc0091	1	2065	1	W	c005301389.Contig1	1	2065	+	1	2065							1	2065
cb25.fpc0091	2066	2173	2	N	108	fragment	yes
cb25.fpc0091	2174	12972	3	W	c005300839.Contig2	1	10799	+	2174	12972							2174	12972
cb25.fpc0091	12973	12982	4	N	10	fragment	yes
cb25.fpc0091	12983	40056	5	W	c007600998.Contig1	1	27074	+	12983	40056	cb11728 cb11729 cb11732 cb11731 cb11730	X X X X X	0.467733 0.467733 0.467733 0.467733 0.467733				12983	40056	cb11728	X	0.146
cb25.fpc0091	40057	40172	6	N	116	fragment	yes
cb25.fpc0091	40173	71179	7	W	c009801419.Contig2	1	31007	+	40173	71179	cb31128 cbv6836	X X	0.467733 0.467733				40173	71179
cb25.fpc0091	71180	71460	8	N	281	fragment	yes								a	a
cb25.fpc0091	71461	101420	9	W	c004200871.Contig1	1	29960	+	71461	101420							71461	101420
cb25.fpc0091	101421	101916	10	N	496	fragment	yes
cb25.fpc0091	101917	163052	11	W	c006001215.Contig1	1	61136	+	101917	163052							101917	163052
cb25.fpc0091	163053	163363	12	N	311	fragment	yes
cb25.fpc0091	163364	165299	13	W	c006001052.Contig1	1	1936	+	163364	165299							163364	165299
cb25.fpc0091	165300	165476	14	N	177	fragment	yes
cb25.fpc0091	165477	189835	15	W	c006001218.Contig1	1	24359	+	165477	189835							165477	189835
cb25.fpc0091	189836	190870	16	F	AC087255	98971	100005	-	189836	190870							189836	190870
cb25.fpc0091	190871	243831	17	W	c005300954.Contig3	495	53455	+	190871	243831	cb11740	X	0.467733				190871	243831	cb11740	X	0.146
cb25.fpc0091	243832	244359	18	F	AC087255	45478	46005	-	243832	244359							243832	244359
cb25.fpc0091	244360	343242	19	W	c005800991.Contig1	528	99410	+	244360	343242							244360	343242
cb25.fpc0091	343243	344242	20	N	1000	clone	no							split cb4-13								split cb3-7
cb25.fpc0091	344243	354841	21	W	c014200782.Contig3	1	10599	-	1	10599	cb45465	I	0.194853				1	10599
cb25.fpc0091	354842	355573	22	N	732	fragment	yes
cb25.fpc0091	355574	368103	23	W	c012800979.Contig1	1	12530	-	11332	23861							11332	23861
cb25.fpc0091	368104	368751	24	N	648	fragment	yes
cb25.fpc0091	368752	375277	25	W	c012800813.Contig1	1	6526	-	24510	31035							24510	31035
cb25.fpc0091	375278	375303	26	N	26	fragment	yes
cb25.fpc0091	375304	408783	27	W	c012800830.Contig1	1	33480	-	31062	64541							31062	64541	cb3500	I	0.057
cb25.fpc0091	408784	409360	28	N	577	fragment	yes
cb25.fpc0091	409361	435990	29	W	c012800874.Contig1	1	26630	-	65119	91748							65119	91748
cb25.fpc0091	435991	436000	30	N	10	fragment	yes
cb25.fpc0091	436001	447339	31	W	c010701015.Contig3	1	11339	-	91759	103097							91759	103097
cb25.fpc0091	447340	447477	32	N	138	fragment	yes
cb25.fpc0091	447478	456298	33	W	c010701313.Contig1	1	8821	-	103236	112056							103236	112056
cb25.fpc0091	456299	456410	34	N	112	fragment	yes
cb25.fpc0091	456411	469559	35	W	c004001239.Contig3	1	13149	-	112169	125317					b	b	112169	125317
cb25.fpc0091	469560	469613	36	N	54	fragment	yes
cb25.fpc0091	469614	514044	37	W	c001500619.Contig3	1	44431	-	125372	169802							125372	169802
cb25.fpc0091	514045	514174	38	N	130	fragment	yes
cb25.fpc0091	514175	533283	39	W	c002701052.Contig1	1	19109	-	169933	189041							169933	189041
cb25.fpc0091	533284	534220	40	N	937	fragment	yes
cb25.fpc0091	534221	550114	41	W	c010601143.Contig1	1	15894	-	189979	205872							189979	205872
cb25.fpc0091	550115	550124	42	N	10	fragment	yes
cb25.fpc0091	550125	552045	43	W	c001101183.Contig1	1	1921	-	205883	207803							205883	207803
cb25.fpc0091	552046	552113	44	N	68	fragment	yes
cb25.fpc0091	552114	554204	45	W	c011300817.Contig2	1	2091	-	207872	209962							207872	209962
cb25.fpc0091	554205	554405	46	N	201	fragment	yes
cb25.fpc0091	554406	559490	47	W	c007700158.Contig1	1	5085	-	210164	215248							210164	215248
cb25.fpc0091	559491	560490	48	N	1000	clone	no
cb25.fpc0091	560491	664591	49	W	c000000916.Contig1	1	104101	-	216249	320349							216249	320349	cb54	I	0.039
cb25.fpc0091	664592	664601	50	N	10	fragment	yes
cb25.fpc0091	664602	668403	51	W	c002300635.Contig1	1	3802	-	320360	324161							320360	324161
cb25.fpc0091	668404	668413	52	N	10	fragment	yes
cb25.fpc0091	668414	673442	53	W	c002300823.Contig1	1	5029	-	324172	329200							324172	329200
cb25.fpc0091	673443	676051	54	N	2609	fragment	yes
cb25.fpc0091	676052	694103	55	W	c005600522.Contig1	1	18052	-	331810	349861							331810	349861
cb25.fpc0091	694104	694347	56	N	244	fragment	yes
cb25.fpc0091	694348	699092	57	W	c005600541.Contig1	1	4745	-	350106	354850							350106	354850
cb25.fpc0091	699093	699860	58	N	768	fragment	yes
cb25.fpc0091	699861	726925	59	W	c000900840.Contig1	1	27065	-	355619	382683	cb45567 cb45568	I I	0.103117 0.103117				355619	382683
cb25.fpc0091	726926	727238	60	N	313	fragment	yes
cb25.fpc0091	727239	734929	61	W	c001901014.Contig1	1	7691	-	382997	390687							382997	390687
cb25.fpc0091	734930	734958	62	N	29	fragment	yes
cb25.fpc0091	734959	742999	63	W	c001900779.Contig2	1	8041	-	390717	398757							390717	398757
cb25.fpc0091	743000	743283	64	N	284	fragment	yes
cb25.fpc0091	743284	757555	65	W	c001901003.Contig1	1	14272	-	399042	413313							399042	413313
cb25.fpc0091	757556	757631	66	N	76	fragment	yes
cb25.fpc0091	757632	777277	67	W	c003400717.Contig2	1	19646	-	413390	433035	cb45601	I	0.084843				413390	433035
cb25.fpc0091	777278	777479	68	N	202	fragment	yes
cb25.fpc0091	777480	784972	69	W	c007501111.Contig1	1	7493	-	433238	440730							433238	440730
cb25.fpc0091	784973	784982	70	N	10	fragment	yes
cb25.fpc0091	784983	794228	71	W	c003800765.Contig1	1	9246	-	440741	449986							440741	449986
cb25.fpc0091	794229	795088	72	N	860	fragment	yes
cb25.fpc0091	795089	796166	73	W	c012501034.Contig1	1	1078	-	450847	451924							450847	451924
cb25.NA_036	1	963	1	W	c008101201.Contig1	1	963	+	1	963							1	963
cb25.NA_036	964	1286	2	N	323	fragment	yes							move NA_036 to split 14 site
cb25.NA_036	1287	6851	3	W	c009201005.Contig1	1	5565	+	1287	6851	cb34591	IV	0.710876				1287	6851
cb25.fpc0143	1	3107	1	W	c004802050.Contig1	1	3107	-	1	3107							1	3107
cb25.fpc0143	3108	3432	2	N	325	fragment	yes
cb25.fpc0143	3433	18748	3	W	c006300935.Contig3	1	15316	-	3433	18748							3433	18748
cb25.fpc0143	18749	19155	4	N	407	fragment	yes
cb25.fpc0143	19156	81040	5	W	c011601119.Contig1	1	61885	-	19156	81040	cb46440 cb46441	IV IV	0.698774 0.698774				19156	81040	cb10995	IV	0.181
cb25.fpc0143	81041	81050	6	N	10	fragment	yes
cb25.fpc0143	81051	86483	7	W	c012200808.Contig2	1	5433	-	81051	86483							81051	86483
cb25.fpc0143	86484	86493	8	N	10	fragment	yes
cb25.fpc0143	86494	87258	9	W	c012201238.Contig1	1	765	-	86494	87258							86494	87258
cb25.fpc0143	87259	87671	10	N	413	fragment	yes
cb25.fpc0143	87672	94534	11	W	c003000871.Contig2	1	6863	-	87672	94534							87672	94534
cb25.fpc0143	94535	95099	12	N	565	fragment	yes
cb25.fpc0143	95100	156908	13	W	c005600388.Contig4	528	62336	-	95100	156908	cbv7801	IV	0.698774				95100	156908
cb25.fpc0143	156909	157939	14	F	AC084524	16975	18005	+	156909	157939							156909	157939
cb25.fpc0143	157940	191695	15	W	c007401532.Contig1	494	34249	-	157940	191695							157940	191695
cb25.fpc0143	191696	192727	16	F	AC084626	22974	24005	-	191696	192727							191696	192727
cb25.fpc0143	192728	221071	17	W	c006000985.Contig1	192	28535	-	192728	221071							192728	221071
cb25.fpc0143	221072	221621	18	F	AC084538	1456	2005	+	221072	221621							221072	221621
cb25.fpc0143	221622	236084	19	W	c011500640.Contig3	814	15276	-	221622	236084							221622	236084
cb25.fpc0143	236085	237120	20	F	AC084538	16470	17505	+	236085	237120							236085	237120
cb25.fpc0143	237121	260249	21	W	c008701036.Contig3	3605	26733	-	237121	260249							237121	260249
cb25.fpc0143	260250	260259	22	N	10	fragment	yes
cb25.fpc0143	260260	287407	23	W	c011500774.Contig1	1	27148	-	260260	287407							260260	287407
cb25.fpc0143	287408	289003	24	N	1596	fragment	yes
cb25.fpc0143	289004	401886	25	W	c005400721.Contig5	473	113355	-	289004	401886							289004	401886
cb25.fpc0143	401887	403929	26	F	AC087077	37963	40005	+	401887	403929							401887	403929
cb25.fpc0143	403930	425880	27	W	c007101172.Contig1	462	22412	-	403930	425880							403930	425880
cb25.fpc0143	425881	426928	28	F	AC087077	61958	63005	+	425881	426928							425881	426928
cb25.fpc0143	426929	447565	29	W	c009701420.Contig1	330	20966	-	426929	447565							426929	447565
cb25.fpc0143	447566	448595	30	F	AC087075	16476	17505	+	447566	448595							447566	448595
cb25.fpc0143	448596	524798	31	W	c012201041.Contig1	1	76203	-	448596	524798							448596	524798	cb10874	IV	0.181
cb25.fpc0143	524799	525798	32	N	1000	clone	no
cb25.fpc0143	525799	578238	33	W	c013701047.Contig1	1	52440	-	525799	578238							525799	578238
cb25.fpc0143	578239	578696	34	N	458	fragment	yes
cb25.fpc0143	578697	660586	35	W	c003300939.Contig1	1058	82947	-	578697	660586							578697	660586	cb6423	IV	0.181
cb25.fpc0143	660587	661794	36	F	AC084502	8471	9678	-	660587	661794							660587	661794
cb25.fpc0143	661795	666262	37	W	c004001550.Contig1	341	4808	-	661795	666262							661795	666262
cb25.fpc0143	666263	668306	38	F	AC084502	1962	4005	-	666263	668306							666263	668306
cb25.fpc0143	668307	669395	39	W	c004001837.Contig1	1	1089	-	668307	669395							668307	669395
cb25.fpc0143	669396	669575	40	N	180	fragment	yes
cb25.fpc0143	669576	671368	41	W	c007000986.Contig1	1	1793	-	669576	671368							669576	671368
cb25.fpc0143	671369	672368	42	N	1000	clone	no
cb25.fpc0143	672369	675872	43	W	c012201245.Contig1	1	3504	+	672369	675872							672369	675872
cb25.fpc0143	675873	676018	44	N	146	fragment	yes
cb25.fpc0143	676019	733059	45	W	c002601175.Contig2	1	57041	+	676019	733059							676019	733059
cb25.fpc0143	733060	733361	46	N	302	fragment	yes
cb25.fpc0143	733362	735834	47	W	c003001185.Contig1	1	2473	+	733362	735834							733362	735834
cb25.fpc0143	735835	736364	48	N	530	fragment	yes
cb25.fpc0143	736365	743922	49	W	c001401042.Contig1	1	7558	+	736365	743922					a		736365	743922
cb25.fpc0143	743923	744094	50	N	172	fragment	yes
cb25.fpc0143	744095	748146	51	W	c001101192.Contig1	1	4052	+	744095	748146							744095	748146
cb25.fpc0143	748147	748215	52	N	69	fragment	yes
cb25.fpc0143	748216	754011	53	W	c001101194.Contig1	1	5796	+	748216	754011							748216	754011
cb25.fpc0143	754012	754570	54	N	559	fragment	yes
cb25.fpc0143	754571	768376	55	W	c006000961.Contig1	1	13806	+	754571	768376							754571	768376
cb25.fpc0143	768377	768739	56	N	363	fragment	yes
cb25.fpc0143	768740	774077	57	W	c009401085.Contig1	1	5338	+	768740	774077							768740	774077
cb25.fpc0143	774078	774087	58	N	10	fragment	yes
cb25.fpc0143	774088	841923	59	W	c010101076.Contig2	1	67836	+	774088	841923							774088	841923
cb25.fpc0143	841924	842481	60	F	AC084528	8448	9005	+	841924	842481							841924	842481
cb25.fpc0143	842482	922424	61	W	c005600408.Contig5	377	80319	+	842482	922424							842482	922424
cb25.fpc0143	922425	922869	62	N	445	fragment	yes
cb25.fpc0143	922870	954522	63	W	c012901440.Contig1	1	31653	+	922870	954522							922870	954522
cb25.fpc0143	954523	954862	64	N	340	fragment	yes
cb25.fpc0143	954863	963786	65	W	c012901218.Contig1	1	8924	+	954863	963786							954863	963786
cb25.fpc0143	963787	963956	66	N	170	fragment	yes
cb25.fpc0143	963957	1019081	67	W	c009300373.Contig1	1	55125	+	963957	1019081							963957	1019081
cb25.fpc0143	1019082	1021124	68	F	AC084675	27463	29505	-	1019082	1021124							1019082	1021124
cb25.fpc0143	1021125	1049487	69	W	c010300139.Contig4	682	29044	+	1021125	1049487							1021125	1049487
cb25.fpc0143	1049488	1050018	70	F	AC084495	19975	20505	-	1049488	1050018							1049488	1050018
cb25.fpc0143	1050019	1062987	71	W	c010300800.Contig1	143	13111	+	1050019	1062987							1050019	1062987
cb25.fpc0143	1062988	1063532	72	F	AC084495	6461	7005	-	1062988	1063532							1062988	1063532
cb25.fpc0143	1063533	1067987	73	W	c009901416.Contig1	253	4707	+	1063533	1067987							1063533	1067987
cb25.fpc0143	1067988	1069026	74	F	AC084495	967	2005	-	1067988	1069026							1067988	1069026
cb25.fpc0143	1069027	1085088	75	W	c013700650.Contig2	264	16325	+	1069027	1085088							1069027	1085088
cb25.fpc0143	1085089	1086124	76	F	AC084683	970	2005	+	1085089	1086124							1085089	1086124
cb25.fpc0143	1086125	1136387	77	W	c002300832.Contig1	426	50688	+	1086125	1136387							1086125	1136387
cb25.fpc0143	1136388	1137387	78	N	1000	clone	no							split cb4-14
cb25.fpc0143	1137388	1146639	79	W	c010700317.Contig1	1	9252	-	1	9252							1137388	1146639
cb25.fpc0143	1146640	1147639	80	N	1000	clone	no
cb25.fpc0143	1147640	1158229	81	W	c002701061.Contig2	1	10590	-	10253	20842							1147640	1158229
cb25.fpc0143	1158230	1158497	82	N	268	fragment	yes
cb25.fpc0143	1158498	1213960	83	W	c003200810.Contig5	1	55463	-	21111	76573							1158498	1213960
cb25.fpc0143	1213961	1214196	84	N	236	fragment	yes
cb25.fpc0143	1214197	1215155	85	W	c003001384.Contig1	1	959	-	76810	77768							1214197	1215155
cb25.fpc0143	1215156	1221378	86	N	6223	fragment	yes
cb25.fpc0143	1221379	1226380	87	W	c004001181.Contig2	132	5133	-	83992	88993							1221379	1226380
cb25.fpc0143	1226381	1227406	88	F	AC084589	5480	6505	+	88994	90019							1226381	1227406
cb25.fpc0143	1227407	1231872	89	W	c003001195.Contig1	110	4575	-	90020	94485							1227407	1231872
cb25.fpc0143	1231873	1232403	90	F	AC084589	10975	11505	+	94486	95016							1231873	1232403
cb25.fpc0143	1232404	1237872	91	W	c006401020.Contig1	213	5681	-	95017	100485							1232404	1237872
cb25.fpc0143	1237873	1239418	92	F	AC084589	16960	18505	+	100486	102031							1237873	1239418
cb25.fpc0143	1239419	1245615	93	W	c006400989.Contig1	2682	8878	-	102032	108228							1239419	1245615
cb25.fpc0143	1245616	1245625	94	N	10	fragment	yes
cb25.fpc0143	1245626	1262369	95	W	c000501453.Contig1	1	16744	-	108239	124982							1245626	1262369
cb25.fpc0143	1262370	1262858	96	N	489	fragment	yes
cb25.fpc0143	1262859	1277208	97	W	c011800918.Contig1	1	14350	-	125472	139821							1262859	1277208
cb25.fpc0143	1277209	1278142	98	N	934	fragment	yes
cb25.fpc0143	1278143	1320424	99	W	c013600877.Contig1	1	42282	-	140756	183037							1278143	1320424
cb25.fpc0143	1320425	1320594	100	N	170	fragment	yes
cb25.fpc0143	1320595	1331692	101	W	c006601282.Contig1	1	11098	-	183208	194305							1320595	1331692
cb25.fpc0143	1331693	1331941	102	N	249	fragment	yes
cb25.fpc0143	1331942	1334475	103	W	c006601284.Contig1	1	2534	-	194555	197088							1331942	1334475
cb25.fpc0143	1334476	1334616	104	N	141	fragment	yes								b
cb25.fpc0143	1334617	1357984	105	W	c013400812.Contig3	1	23368	-	197230	220597							1334617	1357984
cb25.fpc0143	1357985	1358082	106	N	98	fragment	yes
cb25.fpc0143	1358083	1361172	107	W	c008401507.Contig1	1	3090	-	220696	223785							1358083	1361172
cb25.fpc0143	1361173	1361842	108	N	670	fragment	yes
cb25.fpc0143	1361843	1391066	109	W	c008401511.Contig1	1	29224	-	224456	253679							1361843	1391066
cb25.fpc0143	1391067	1391076	110	N	10	fragment	yes
cb25.fpc0143	1391077	1399690	111	W	c011701338.Contig1	1	8614	-	253690	262303							1391077	1399690
cb25.fpc0143	1399691	1399998	112	N	308	fragment	yes
cb25.fpc0143	1399999	1425979	113	W	c010500782.Contig3	1	25981	-	262612	288592	cb46785	IV	0.716879				1399999	1425979
cb25.fpc0143	1425980	1426561	114	N	582	fragment	yes
cb25.fpc0143	1426562	1460237	115	W	c011600281.Contig2	1	33676	-	289175	322850	cb46791 cb46793	IV IV	0.716879 0.716879				1426562	1460237
cb25.fpc0143	1460238	1460332	116	N	95	fragment	yes
cb25.fpc0143	1460333	1504237	117	W	c013100955.Contig3	1	43905	-	322946	366850							1460333	1504237
cb25.fpc0143	1504238	1504247	118	N	10	fragment	yes
cb25.fpc0143	1504248	1575075	119	W	c012101109.Contig1	1	70828	-	366861	437688							1504248	1575075
cb25.fpc0143	1575076	1575797	120	N	722	fragment	yes
cb25.fpc0143	1575798	1602938	121	W	c011700982.Contig2	1	27141	-	438411	465551							1575798	1602938
cb25.fpc0143	1602939	1602948	122	N	10	fragment	yes
cb25.fpc0143	1602949	1719606	123	W	c008100988.Contig3	1	116658	-	465562	582219	cb46800	IV	0.716879				1602949	1719606
cb25.fpc0143	1719607	1720261	124	N	655	fragment	yes
cb25.fpc0143	1720262	1800131	125	W	c004200893.Contig1	813	80682	-	582875	662744							1720262	1800131
cb25.fpc0143	1800132	1801669	126	F	AC084669	40468	42005	-	662745	664282							1800132	1801669
cb25.fpc0143	1801670	1855966	127	W	c012901197.Contig2	1	54297	-	664283	718579							1801670	1855966
cb25.fpc0143	1855967	1856121	128	N	155	fragment	yes
cb25.fpc0143	1856122	1897718	129	W	c004501276.Contig1	1	41597	-	718735	760331	cb46874	IV	0.728981				1856122	1897718
cb25.fpc0143	1897719	1898453	130	N	735	fragment	yes
cb25.fpc0143	1898454	1925766	131	W	c009300694.Contig1	1	27313	-	761067	788379							1898454	1925766	cb14731	IV	0.181
cb25.fpc0143	1925767	1925776	132	N	10	fragment	yes
cb25.fpc0143	1925777	1946263	133	W	c007101189.Contig1	1	20487	-	788390	808876							1925777	1946263
cb25.fpc0143	1946264	1946313	134	N	50	fragment	yes
cb25.fpc0143	1946314	1981880	135	W	c004900674.Contig2	1	35567	-	808927	844493							1946314	1981880
cb25.fpc0143	1981881	1982619	136	N	739	fragment	yes
cb25.fpc0143	1982620	2011807	137	W	c004900900.Contig1	1	29188	-	845233	874420							1982620	2011807
cb25.fpc0143	2011808	2011932	138	N	125	fragment	yes
cb25.fpc0143	2011933	2040192	139	W	c011300812.Contig2	1	28260	-	874546	902805							2011933	2040192
cb25.fpc0143	2040193	2040285	140	N	93	fragment	yes
cb25.fpc0143	2040286	2049059	141	W	c000200883.Contig1	1	8774	-	902899	911672							2040286	2049059
cb25.fpc0143	2049060	2049632	142	N	573	fragment	yes
cb25.fpc0143	2049633	2060278	143	W	c010300729.Contig1	1	10646	-	912246	922891							2049633	2060278
cb25.NA_128	1	9260	1	W	c011500589.Contig2	1	9260	+	1	9260							1	9260
cb25.NA_128	9261	9425	2	N	165	fragment	yes							move NA_128 to split 15 site
cb25.NA_128	9426	14416	3	W	c004801460.Contig3	1	4991	+	9426	14416	cbh44743	II	1.63932				9426	14416
cb25.fpc0305	1	19356	1	W	c013200955.Contig1	1	19356	+	1	19356							1	19356
cb25.fpc0305	19357	19657	2	N	301	fragment	yes
cb25.fpc0305	19658	42974	3	W	c002400825.Contig1	1	23317	+	19658	42974							19658	42974
cb25.fpc0305	42975	43205	4	N	231	fragment	yes
cb25.fpc0305	43206	230179	5	W	c006900963.Contig3	1	186974	+	43206	230179	cbv9090	II	1.64533				43206	230179
cb25.fpc0305	230180	230189	6	N	10	fragment	yes
cb25.fpc0305	230190	256880	7	W	c013300904.Contig2	1	26691	+	230190	256880	cb12983	II	1.63932				230190	256880
cb25.fpc0305	256881	257394	8	N	514	fragment	yes
cb25.fpc0305	257395	279933	9	W	c005101063.Contig1	1	22539	+	257395	279933							257395	279933
cb25.fpc0305	279934	280793	10	N	860	fragment	yes
cb25.fpc0305	280794	302562	11	W	c006101046.Contig1	1	21769	+	280794	302562							280794	302562
cb25.fpc0305	302563	302819	12	N	257	fragment	yes
cb25.fpc0305	302820	332266	13	W	c004300726.Contig3	1	29447	+	302820	332266							302820	332266
cb25.fpc0305	332267	332835	14	N	569	fragment	yes
cb25.fpc0305	332836	334497	15	W	c004300992.Contig1	1	1662	+	332836	334497							332836	334497
cb25.fpc0305	334498	334507	16	N	10	fragment	yes								a
cb25.fpc0305	334508	347542	17	W	c000200851.Contig3	1	13035	+	334508	347542							334508	347542
cb25.fpc0305	347543	347552	18	N	10	fragment	yes
cb25.fpc0305	347553	374496	19	W	c007900960.Contig1	1	26944	+	347553	374496	cb32128 cb13000	II II	1.639324 1.639324				347553	374496	cb13000	II	0.499
cb25.fpc0305	374497	375842	20	N	1346	fragment	yes
cb25.fpc0305	375843	425573	21	W	c001800671.Contig1	1	49731	+	375843	425573							375843	425573
cb25.fpc0305	425574	433841	22	N	8268	fragment	yes
cb25.fpc0305	433842	466876	23	W	c003800599.Contig4	1	33035	+	433842	466876							433842	466876
cb25.fpc0305	466877	467415	24	N	539	fragment	yes
cb25.fpc0305	467416	468616	25	W	c012301259.Contig1	1	1201	+	467416	468616							467416	468616
cb25.fpc0305	468617	468626	26	N	10	fragment	yes
cb25.fpc0305	468627	486151	27	W	c003900714.Contig8	1	17525	+	468627	486151							468627	486151
cb25.fpc0305	486152	487151	28	N	1000	clone	no							split cb4-15
cb25.fpc0305	487152	488271	29	W	c008801127.Contig1	1	1120	+	1	1120							487152	488271
cb25.fpc0305	488272	488322	30	N	51	fragment	yes
cb25.fpc0305	488323	489922	31	W	c012401370.Contig1	1	1600	+	1172	2771							488323	489922
cb25.fpc0305	489923	490922	32	N	1000	clone	no
cb25.fpc0305	490923	492355	33	W	c008201566.Contig1	1	1433	+	3772	5204							490923	492355
cb25.fpc0305	492356	492763	34	N	408	fragment	yes
cb25.fpc0305	492764	517783	35	W	c007900902.Contig3	1	25020	+	5613	30632							492764	517783
cb25.fpc0305	517784	518183	36	N	400	fragment	yes
cb25.fpc0305	518184	519823	37	W	c000700941.Contig1	1	1640	+	31033	32672							518184	519823
cb25.fpc0305	519824	520286	38	N	463	fragment	yes
cb25.fpc0305	520287	542659	39	W	c007800783.Contig2	1	22373	+	33136	55508							520287	542659
cb25.fpc0305	542660	543002	40	N	343	fragment	yes
cb25.fpc0305	543003	579421	41	W	c009001170.Contig3	1	36419	+	55852	92270							543003	579421
cb25.fpc0305	579422	579484	42	N	63	fragment	yes
cb25.fpc0305	579485	586166	43	W	c003101626.Contig1	1	6682	+	92334	99015							579485	586166
cb25.fpc0305	586167	586514	44	N	348	fragment	yes								b
cb25.fpc0305	586515	608208	45	W	c000700870.Contig1	1	21694	+	99364	121057							586515	608208
cb25.fpc0305	608209	609310	46	N	1102	fragment	yes
cb25.fpc0305	609311	618163	47	W	c006001041.Contig1	1	8853	+	122160	131012							609311	618163
cb25.fpc0305	618164	618173	48	N	10	fragment	yes
cb25.fpc0305	618174	621080	49	W	c013001019.Contig1	1	2907	+	131023	133929							618174	621080
cb25.fpc0305	621081	621290	50	N	210	fragment	yes
cb25.fpc0305	621291	631280	51	W	c011601137.Contig1	1	9990	+	134140	144129							621291	631280
cb25.fpc0305	631281	631405	52	N	125	fragment	yes
cb25.fpc0305	631406	637434	53	W	c004300732.Contig1	1	6029	+	144255	150283							631406	637434
cb25.fpc0305	637435	637516	54	N	82	fragment	yes
cb25.fpc0305	637517	655372	55	W	c001300179.Contig2	1	17856	+	150366	168221							637517	655372
cb25.fpc0305	655373	655983	56	N	611	fragment	yes
cb25.fpc0305	655984	661589	57	W	c000301555.Contig1	1	5606	+	168833	174438							655984	661589
cb25.fpc0305	661590	662838	58	N	1249	fragment	yes
cb25.fpc0305	662839	679721	59	W	c010401141.Contig1	1	16883	+	175688	192570							662839	679721
cb25.fpc0305	679722	679811	60	N	90	fragment	yes
cb25.fpc0305	679812	685076	61	W	c009300468.Contig2	1	5265	+	192661	197925							679812	685076
cb25.fpc0305	685077	685303	62	N	227	fragment	yes
cb25.fpc0305	685304	692040	63	W	c005900653.Contig1	1	6737	+	198153	204889							685304	692040
cb25.fpc0305	692041	692973	64	N	933	fragment	yes
cb25.fpc0305	692974	713500	65	W	c010500754.Contig1	1	20527	+	205823	226349							692974	713500
cb25.fpc0305	713501	713597	66	N	97	fragment	yes
cb25.fpc0305	713598	714770	67	W	c007101327.Contig1	1	1173	+	226447	227619							713598	714770
cb25.fpc0305	714771	714862	68	N	92	fragment	yes
cb25.fpc0305	714863	722247	69	W	c007900956.Contig2	1	7385	+	227712	235096							714863	722247
cb25.fpc0305	722248	722257	70	N	10	fragment	yes
cb25.fpc0305	722258	766378	71	W	c012901535.Contig1	1	44121	+	235107	279227	cb34318 cb34319	II II	1.63332 1.63332				722258	766378
cb25.fpc0305	766379	767062	72	N	684	fragment	yes
cb25.fpc0305	767063	777567	73	W	c006201160.Contig1	1	10505	+	279912	290416							767063	777567
cb25.fpc0305	777568	777577	74	N	10	fragment	yes
cb25.fpc0305	777578	839545	75	W	c004400970.Contig1	1	61968	+	290427	352394							777578	839545
cb25.fpc0305	839546	844152	76	N	4607	fragment	yes
cb25.fpc0305	844153	846037	77	W	c008101259.Contig1	1	1885	+	357002	358886							844153	846037
cb25.fpc0305	846038	846344	78	N	307	fragment	yes
cb25.fpc0305	846345	848362	79	W	c008101262.Contig1	1	2018	+	359194	361211							846345	848362
cb25.fpc0305	848363	848566	80	N	204	fragment	yes
cb25.fpc0305	848567	856891	81	W	c006800878.Contig2	1	8325	+	361416	369740							848567	856891
cb25.fpc0305	856892	857362	82	N	471	fragment	yes
cb25.fpc0305	857363	859464	83	W	c006801075.Contig1	1	2102	+	370212	372313							857363	859464
cb25.fpc0305	859465	859558	84	N	94	fragment	yes
cb25.fpc0305	859559	862181	85	W	c000901139.Contig1	1	2623	+	372408	375030							859559	862181
cb25.fpc0305	862182	862661	86	N	480	fragment	yes
cb25.fpc0305	862662	879061	87	W	c000501443.Contig1	1	16400	+	375511	391910	cb34361	II	1.62122				862662	879061
cb25.fpc0305	879062	879561	88	N	500	fragment	yes
cb25.fpc0305	879562	892333	89	W	c000501440.Contig1	1	12772	+	392411	405182	cb15902	II	1.62122				879562	892333
cb25.fpc0305	892334	892511	90	N	178	fragment	yes
cb25.fpc0305	892512	911659	91	W	c000501382.Contig1	1	19148	+	405361	424508							892512	911659
cb25.fpc0305	911660	911836	92	N	177	fragment	yes
cb25.fpc0305	911837	922096	93	W	c004801919.Contig1	1	10260	+	424686	434945							911837	922096
cb25.fpc0305	922097	922525	94	N	429	fragment	yes
cb25.fpc0305	922526	925790	95	W	c004801916.Contig1	1	3265	+	435375	438639							922526	925790
cb25.fpc0305	925791	926356	96	N	566	fragment	yes
cb25.fpc0305	926357	936176	97	W	c014100894.Contig4	1	9820	+	439206	449025							926357	936176
cb25.fpc0305	936177	936286	98	N	110	fragment	yes
cb25.fpc0305	936287	944059	99	W	c014101087.Contig1	1	7773	+	449136	456908							936287	944059
cb25.fpc0305	944060	944717	100	N	658	fragment	yes
cb25.fpc0305	944718	964753	101	W	c004501314.Contig1	1	20036	+	457567	477602							944718	964753
cb25.fpc0305	964754	965753	102	N	1000	clone	no
cb25.fpc0305	965754	974141	103	W	c009801455.Contig3	1	8388	-	478603	486990							965754	974141
cb25.fpc0305	974142	974180	104	N	39	fragment	yes
cb25.fpc0305	974181	979274	105	W	c009801835.Contig1	1	5094	-	487030	492123							974181	979274
cb25.fpc0305	979275	979779	106	N	505	fragment	yes
cb25.fpc0305	979780	983016	107	W	c003300950.Contig2	1	3237	-	492629	495865							979780	983016
cb25.fpc0305	983017	983026	108	N	10	fragment	yes
cb25.fpc0305	983027	1015050	109	W	c011901078.Contig1	1	32024	-	495876	527899							983027	1015050
cb25.fpc0305	1015051	1016050	110	N	1000	clone	no
cb25.fpc0305	1016051	1017089	111	W	c013801371.Contig1	1	1039	+	528900	529938							1016051	1017089
cb25.fpc0305	1017090	1017106	112	N	17	fragment	yes
cb25.fpc0305	1017107	1025461	113	W	c007100676.Contig2	1	8355	+	529956	538310							1017107	1025461
cb25.fpc0305	1025462	1025808	114	N	347	fragment	yes
cb25.fpc0305	1025809	1027770	115	W	c007101249.Contig1	1	1962	+	538658	540619							1025809	1027770
cb25.fpc0305	1027771	1028770	116	N	1000	clone	no
cb25.fpc0305	1028771	1043568	117	W	c007501259.Contig1	1	14798	+	541620	556417							1028771	1043568
cb25.fpc0305	1043569	1043578	118	N	10	fragment	yes
cb25.fpc0305	1043579	1045076	119	W	c013301219.Contig1	1	1498	+	556428	557925							1043579	1045076
cb25.fpc0305	1045077	1045472	120	N	396	fragment	yes
cb25.fpc0305	1045473	1051322	121	W	c013300887.Contig3	1	5850	+	558322	564171							1045473	1051322
cb25.fpc0305	1051323	1051356	122	N	34	fragment	yes
cb25.fpc0305	1051357	1055643	123	W	c013301098.Contig1	1	4287	+	564206	568492							1051357	1055643
cb25.fpc0305	1055644	1056190	124	N	547	fragment	yes
cb25.fpc0305	1056191	1057500	125	W	c002500976.Contig1	1	1310	+	569040	570349							1056191	1057500
cb25.fpc0305	1057501	1057574	126	N	74	fragment	yes
cb25.fpc0305	1057575	1062358	127	W	c000100873.Contig1	1	4784	+	570424	575207							1057575	1062358
cb25.fpc0305	1062359	1062676	128	N	318	fragment	yes
cb25.fpc0305	1062677	1072358	129	W	c002100843.Contig1	1	9682	+	575526	585207							1062677	1072358
cb25.fpc0305	1072359	1072368	130	N	10	fragment	yes
cb25.fpc0305	1072369	1081630	131	W	c014201032.Contig1	1	9262	+	585218	594479							1072369	1081630
cb25.fpc0305	1081631	1082255	132	N	625	fragment	yes
cb25.fpc0305	1082256	1083296	133	W	c014201031.Contig1	1	1041	+	595105	596145							1082256	1083296
cb25.fpc1402	1	47473	1	W	c011800703.Contig5	1	47473	-	1	47473	cb48321	II	1.2319				1	47473
cb25.fpc1402	47474	48473	2	N	1000	clone	no
cb25.fpc1402	48474	67363	3	W	c000200869.Contig2	1	18890	+	48474	67363							48474	67363
cb25.fpc1402	67364	67725	4	N	362	fragment	yes
cb25.fpc1402	67726	116596	5	W	c008901074.Contig1	1	48871	+	67726	116596	cb4574 cb26368	II II	1.262748 1.262748				67726	116596	cb4574	II	0.379
cb25.fpc1402	116597	116886	6	N	290	fragment	yes
cb25.fpc1402	116887	141501	7	W	c000301458.Contig1	1	24615	+	116887	141501							116887	141501
cb25.fpc1402	141502	141511	8	N	10	fragment	yes
cb25.fpc1402	141512	150604	9	W	c003301171.Contig1	1	9093	+	141512	150604	cb26378	II	1.28102				141512	150604
cb25.fpc1402	150605	151359	10	N	755	fragment	yes
cb25.fpc1402	151360	155760	11	W	c008300730.Contig1	1	4401	+	151360	155760	cb26383	II	1.28703				151360	155760
cb25.fpc1402	155761	156804	12	F	AC084587	1462	2505	+									155761	156804
cb25.fpc1402	156805	199642	13	W	c005300928.Contig2	684	43521	+	156805	199642							156805	199642
cb25.fpc1402	199643	199738	14	N	96	fragment	yes
cb25.fpc1402	199739	206511	15	W	c005301237.Contig1	1	6773	+	199739	206511							199739	206511
cb25.fpc1402	206512	206744	16	N	233	fragment	yes
cb25.fpc1402	206745	221184	17	W	c005301197.Contig1	1	14440	+	206745	221184							206745	221184
cb25.fpc1402	221185	225028	18	N	3844	fragment	yes
cb25.fpc1402	225029	259990	19	W	c002300642.Contig2	1	34962	+	225029	259990							225029	259990
cb25.fpc1402	259991	260096	20	N	106	fragment	yes
cb25.fpc1402	260097	286258	21	W	c005301261.Contig1	1	26162	+	260097	286258							260097	286258
cb25.fpc1402	286259	286377	22	N	119	fragment	yes
cb25.fpc1402	286378	318055	23	W	c005301215.Contig1	1	31678	+	286378	318055							286378	318055
cb25.fpc1402	318056	318423	24	N	368	fragment	yes
cb25.fpc1402	318424	334030	25	W	c010101387.Contig1	1	15607	+	318424	334030							318424	334030
cb25.fpc1402	334031	334163	26	N	133	fragment	yes
cb25.fpc1402	334164	344150	27	W	c010200712.Contig3	1	9987	+	334164	344150							334164	344150
cb25.fpc1402	344151	344160	28	N	10	fragment	yes
cb25.fpc1402	344161	355402	29	W	c013600711.Contig1	1	11242	+	344161	355402							344161	355402
cb25.fpc1402	355403	357139	30	N	1737	fragment	yes
cb25.fpc1402	357140	371186	31	W	c008701465.Contig1	1	14047	+	357140	371186							357140	371186
cb25.fpc1402	371187	371196	32	N	10	fragment	yes
cb25.fpc1402	371197	388912	33	W	c004100092.Contig2	1	17716	+	371197	388912							371197	388912
cb25.fpc1402	388913	389912	34	N	1000	clone	no
cb25.fpc1402	389913	392118	35	W	c013600885.Contig1	1	2206	+	389913	392118							389913	392118
cb25.fpc1402	392119	393118	36	N	1000	clone	no
cb25.fpc1402	393119	405170	37	W	c007600948.Contig1	1	12052	+	393119	405170							393119	405170
cb25.fpc1402	405171	405180	38	N	10	fragment	yes
cb25.fpc1402	405181	410331	39	W	c007600772.Contig2	1	5151	+	405181	410331							405181	410331
cb25.fpc1402	410332	410806	40	N	475	fragment	yes
cb25.fpc1402	410807	419801	41	W	c007600991.Contig1	1	8995	+	410807	419801							410807	419801
cb25.fpc1402	419802	420145	42	N	344	fragment	yes
cb25.fpc1402	420146	421653	43	W	c007600987.Contig1	1	1508	+	420146	421653							420146	421653
cb25.fpc1402	421654	421679	44	N	26	fragment	yes
cb25.fpc1402	421680	424012	45	W	c004501288.Contig1	1	2333	+	421680	424012							421680	424012
cb25.fpc1402	424013	424251	46	N	239	fragment	yes
cb25.fpc1402	424252	426374	47	W	c007601067.Contig1	1	2123	+	424252	426374					a	a	424252	426374
cb25.fpc1402	426375	426891	48	N	517	fragment	yes
cb25.fpc1402	426892	431785	49	W	c012301312.Contig1	1	4894	+	426892	431785							426892	431785
cb25.fpc1402	431786	432260	50	N	475	fragment	yes
cb25.fpc1402	432261	440064	51	W	c012301427.Contig1	1	7804	+	432261	440064							432261	440064
cb25.fpc1402	440065	440745	52	N	681	fragment	yes
cb25.fpc1402	440746	461738	53	W	c009001479.Contig1	1	20993	+	440746	461738							440746	461738
cb25.fpc1402	461739	462738	54	N	1000	clone	no							split cb4-16								split cb3-8
cb25.fpc1402	462739	466233	55	W	c004600646.Contig1	1	3495	+	1	3495							1	3495
cb25.fpc1402	466234	466380	56	N	147	fragment	yes
cb25.fpc1402	466381	470266	57	W	c004601036.Contig1	1	3886	+	3643	7528							3643	7528
cb25.fpc1402	470267	470532	58	N	266	fragment	yes
cb25.fpc1402	470533	481062	59	W	c004600844.Contig1	1	10530	+	7795	18324							7795	18324
cb25.fpc1402	481063	481337	60	N	275	fragment	yes
cb25.fpc1402	481338	521537	61	W	c000200839.Contig4	1	40200	+	18600	58799							18600	58799
cb25.fpc1402	521538	523255	62	N	1718	fragment	yes
cb25.fpc1402	523256	525970	63	W	c004401197.Contig1	1	2715	+	60518	63232							60518	63232
cb25.fpc1402	525971	526191	64	N	221	fragment	yes
cb25.fpc1402	526192	542477	65	W	c005701639.Contig1	1	16286	+	63454	79739	cb23738	I	1.62427				63454	79739
cb25.fpc1402	542478	542625	66	N	148	fragment	yes
cb25.fpc1402	542626	551272	67	W	c005701537.Contig1	1	8647	+	79888	88534							79888	88534
cb25.fpc1402	551273	552542	68	N	1270	fragment	yes
cb25.fpc1402	552543	609545	69	W	c008700310.Contig1	1	57003	+	89805	146807							89805	146807
cb25.fpc1402	609546	609884	70	N	339	fragment	yes
cb25.fpc1402	609885	645815	71	W	c004600867.Contig1	1	35931	+	147147	183077							147147	183077
cb25.fpc1402	645816	645840	72	N	25	fragment	yes
cb25.fpc1402	645841	648371	73	W	c004401155.Contig1	1	2531	+	183103	185633							183103	185633
cb25.fpc1402	648372	648671	74	N	300	fragment	yes
cb25.fpc1402	648672	706515	75	W	c010300736.Contig1	1	57844	+	185934	243777							185934	243777
cb25.fpc1402	706516	706694	76	N	179	fragment	yes
cb25.fpc1402	706695	711596	77	W	c012300919.Contig2	1	4902	+	243957	248858							243957	248858
cb25.fpc1402	711597	711978	78	N	382	fragment	yes
cb25.fpc1402	711979	727832	79	W	c000200829.Contig1	1	15854	+	249241	265094							249241	265094
cb25.fpc1402	727833	728594	80	N	762	fragment	yes
cb25.fpc1402	728595	778754	81	W	c000201113.Contig1	1	50160	+	265857	316016	cb23809	I	1.66803				265857	316016
cb25.fpc1402	778755	778932	82	N	178	fragment	yes
cb25.fpc1402	778933	796466	83	W	c006101069.Contig1	1	17534	+	316195	333728							316195	333728
cb25.fpc1402	796467	796899	84	N	433	fragment	yes
cb25.fpc1402	796900	804483	85	W	c001400873.Contig4	1	7584	+	334162	341745							334162	341745
cb25.fpc1402	804484	804794	86	N	311	fragment	yes
cb25.fpc1402	804795	811470	87	W	c001401192.Contig1	1	6676	+	342057	348732							342057	348732
cb25.fpc1402	811471	811821	88	N	351	fragment	yes
cb25.fpc1402	811822	819214	89	W	c013800934.Contig3	1	7393	+	349084	356476							349084	356476
cb25.fpc1402	819215	819264	90	N	50	fragment	yes
cb25.fpc1402	819265	835176	91	W	c013801162.Contig1	1	15912	+	356527	372438							356527	372438
cb25.fpc1402	835177	835563	92	N	387	fragment	yes
cb25.fpc1402	835564	851507	93	W	c013800869.Contig2	1	15944	+	372826	388769							372826	388769
cb25.fpc1402	851508	851878	94	N	371	fragment	yes
cb25.fpc1402	851879	925260	95	W	c011601108.Contig1	1	73382	+	389141	462522							389141	462522
cb25.fpc1402	925261	925720	96	N	460	fragment	yes
cb25.fpc1402	925721	929035	97	W	c009600902.Contig1	1	3315	+	462983	466297							462983	466297
cb25.fpc1402	929036	929467	98	N	432	fragment	yes
cb25.fpc1402	929468	931876	99	W	c003901027.Contig1	1	2409	+	466730	469138							466730	469138
cb25.fpc1402	931877	932105	100	N	229	fragment	yes
cb25.fpc1402	932106	965282	101	W	c003900774.Contig3	1	33177	+	469368	502544							469368	502544
cb25.fpc1402	965283	965373	102	N	91	fragment	yes
cb25.fpc1402	965374	967837	103	W	c012601437.Contig1	1	2464	+	502636	505099							502636	505099
cb25.fpc1402	967838	968527	104	N	690	fragment	yes
cb25.fpc1402	968528	972857	105	W	c012601439.Contig1	1	4330	+	505790	510119							505790	510119
cb25.fpc1402	972858	972867	106	N	10	fragment	yes
cb25.fpc1402	972868	974132	107	W	c012601627.Contig1	1	1265	+	510130	511394							510130	511394
cb25.fpc1402	974133	974896	108	N	764	fragment	yes
cb25.fpc1402	974897	978565	109	W	c012601441.Contig1	1	3669	+	512159	515827							512159	515827
cb25.fpc1402	978566	978575	110	N	10	fragment	yes
cb25.fpc1402	978576	987599	111	W	c012601623.Contig1	1	9024	+	515838	524861							515838	524861
cb25.fpc1402	987600	988436	112	N	837	fragment	yes
cb25.fpc1402	988437	995955	113	W	c012601447.Contig1	1	7519	+	525699	533217							525699	533217
cb25.fpc1402	995956	996368	114	N	413	fragment	yes
cb25.fpc1402	996369	998166	115	W	c012601625.Contig1	1	1798	+	533631	535428							533631	535428
cb25.fpc1402	998167	998989	116	N	823	fragment	yes
cb25.fpc1402	998990	1002387	117	W	c008201387.Contig1	1	3398	+	536252	539649							536252	539649
cb25.fpc1402	1002388	1002891	118	N	504	fragment	yes
cb25.fpc1402	1002892	1008260	119	W	c001900726.Contig3	1	5369	+	540154	545522							540154	545522
cb25.fpc1402	1008261	1008427	120	N	167	fragment	yes
cb25.fpc1402	1008428	1010699	121	W	c001901183.Contig1	1	2272	+	545690	547961							545690	547961
cb25.fpc1402	1010700	1010748	122	N	49	fragment	yes
cb25.fpc1402	1010749	1037799	123	W	c010401413.Contig1	1	27051	+	548011	575061					b	b	548011	575061
cb25.fpc1402	1037800	1037932	124	N	133	fragment	yes
cb25.fpc1402	1037933	1065435	125	W	c012601454.Contig1	1	27503	+	575195	602697							575195	602697
cb25.fpc1402	1065436	1065508	126	N	73	fragment	yes
cb25.fpc1402	1065509	1082852	127	W	c012601411.Contig1	1	17344	+	602771	620114							602771	620114
cb25.fpc1402	1082853	1083613	128	N	761	fragment	yes
cb25.fpc1402	1083614	1086102	129	W	c008801021.Contig1	1	2489	+	620876	623364							620876	623364
cb25.fpc1402	1086103	1086889	130	N	787	fragment	yes
cb25.fpc1402	1086890	1088154	131	W	c004900704.Contig1	1	1265	+	624152	625416							624152	625416
cb25.fpc1402	1088155	1088459	132	N	305	fragment	yes
cb25.fpc1402	1088460	1093088	133	W	c004900707.Contig3	1	4629	+	625722	630350							625722	630350
cb25.fpc1402	1093089	1093388	134	N	300	fragment	yes
cb25.fpc1402	1093389	1113844	135	W	c000401278.Contig1	1	20456	+	630651	651106							630651	651106
cb25.fpc1402	1113845	1114631	136	N	787	fragment	yes
cb25.fpc1402	1114632	1139243	137	W	c008401549.Contig1	1	24612	+	651894	676505							651894	676505
cb25.fpc1402	1139244	1139291	138	N	48	fragment	yes
cb25.fpc1402	1139292	1155432	139	W	c001901080.Contig1	1	16141	+	676554	692694							676554	692694
cb25.fpc1402	1155433	1155554	140	N	122	fragment	yes
cb25.fpc1402	1155555	1179575	141	W	c001901261.Contig1	1	24021	+	692817	716837							692817	716837
cb25.fpc1402	1179576	1180575	142	N	1000	clone	no
cb25.fpc1402	1180576	1190619	143	W	c014100829.Contig2	1	10044	+	717838	727881							717838	727881
cb25.fpc1402	1190620	1191619	144	N	1000	clone	no							split cb4-17								split cb3-9
cb25.fpc1402	1191620	1195425	145	W	c004200895.Contig1	1	3806	+	1	3806							1	3806
cb25.fpc1402	1195426	1196425	146	N	1000	clone	no
cb25.fpc1402	1196426	1291487	147	W	c006100824.Contig1	1	95062	+	4807	99868	cb11972 cb11948 cb11975	X X X	0 0 0				4807	99868
cb25.fpc1402	1291488	1291648	148	N	161	fragment	yes
cb25.fpc1402	1291649	1343338	149	W	c012101066.Contig1	1	51690	+	100030	151719							100030	151719
cb25.fpc1402	1343339	1343397	150	N	59	fragment	yes
cb25.fpc1402	1343398	1381327	151	W	c000700921.Contig1	1	37930	+	151779	189708							151779	189708
cb25.fpc1402	1381328	1381464	152	N	137	fragment	yes
cb25.fpc1402	1381465	1394775	153	W	c012201253.Contig1	1	13311	+	189846	203156							189846	203156
cb25.fpc1402	1394776	1395082	154	N	307	fragment	yes								c	c
cb25.fpc1402	1395083	1426833	155	W	c001900760.Contig2	1	31751	+	203464	235214							203464	235214
cb25.fpc1402	1426834	1426915	156	N	82	fragment	yes
cb25.fpc1402	1426916	1443058	157	W	c002100628.Contig1	1	16143	+	235297	251439							235297	251439
cb25.fpc1402	1443059	1443265	158	N	207	fragment	yes
cb25.fpc1402	1443266	1482130	159	W	c002100856.Contig1	1	38865	+	251647	290511							251647	290511
cb25.fpc1402	1482131	1482176	160	N	46	fragment	yes
cb25.fpc1402	1482177	1611906	161	W	c000901079.Contig1	1	129730	+	290558	420287	cb31388 cb12023 cb12048	X X X	0 0 0				290558	420287	cb12023	X	0
cb25.fpc1402	1611907	1615862	162	N	3956	fragment	yes
cb25.fpc1402	1615863	1618469	163	W	c004401050.Contig1	1	2607	+	424244	426850							424244	426850
cb25.fpc1402	1618470	1618860	164	N	391	fragment	yes
cb25.fpc1402	1618861	1662622	165	W	c012001257.Contig1	1	43762	+	427242	471003							427242	471003
cb25.fpc1402	1662623	1663014	166	N	392	fragment	yes
cb25.fpc1402	1663015	1689151	167	W	c000700904.Contig1	1	26137	+	471396	497532							471396	497532
cb25.fpc1402	1689152	1692822	168	N	3671	fragment	yes
cb25.fpc1402	1692823	1730310	169	W	c002701318.Contig1	1	37488	+	501204	538691							501204	538691
cb25.fpc1402	1730311	1730320	170	N	10	fragment	yes
cb25.fpc1402	1730321	1748665	171	W	c004400971.Contig1	1	18345	+	538702	557046	cb12080	X	0				538702	557046	cb12080	X	0.006
cb25.fpc1402	1748666	1749020	172	N	355	fragment	yes
cb25.fpc1402	1749021	1767231	173	W	c004400153.Contig1	1	18211	+	557402	575612							557402	575612
cb25.fpc1402	1767232	1767707	174	N	476	fragment	yes
cb25.fpc1402	1767708	1768667	175	W	c011901332.Contig1	1	960	+	576089	577048							576089	577048
cb25.fpc1402	1768668	1768984	176	N	317	fragment	yes
cb25.fpc1402	1768985	1775965	177	W	c002700665.Contig2	1	6981	+	577366	584346							577366	584346
cb25.fpc1402	1775966	1776094	178	N	129	fragment	yes
cb25.fpc1402	1776095	1780711	179	W	c013400803.Contig1	1	4617	+	584476	589092							584476	589092
cb25.fpc1402	1780712	1781711	180	N	1000	clone	no
cb25.fpc1402	1781712	1785555	181	W	c002201058.Contig2	1	3844	-	590093	593936							590093	593936
cb25.fpc1402	1785556	1802106	182	W	c008701316.Contig1	1	16551	+	593937	610487							593937	610487
cb25.fpc1402	1802107	1803106	183	N	1000	clone	no
cb25.fpc1402	1803107	1803935	184	W	c009401506.Contig1	1	829	+	611488	612316							611488	612316
cb25.fpc2220	1	2470	1	W	c014100889.Contig1	1	2470	+	1	2470							1	2470
cb25.fpc2220	2471	3017	2	N	547	fragment	yes
cb25.fpc2220	3018	4920	3	W	c006101180.Contig1	1	1903	+	3018	4920							3018	4920
cb25.fpc2220	4921	6453	4	F	AC084652	20973	22505	-	4921	6453							4921	6453
cb25.fpc2220	6454	73572	5	W	c006100801.Contig2	924	68042	+	6454	73572	cb3883	V	0.748521				6454	73572	cb3883	V	0.196
cb25.fpc2220	73573	73582	6	N	10	fragment	yes
cb25.fpc2220	73583	100358	7	W	c002000952.Contig1	1	26776	+	73583	100358							73583	100358
cb25.fpc2220	100359	101267	8	N	909	fragment	yes
cb25.fpc2220	101268	164284	9	W	c006700753.Contig2	1	63017	+	101268	164284							101268	164284
cb25.fpc2220	164285	164484	10	N	200	fragment	yes
cb25.fpc2220	164485	186704	11	W	c000800847.Contig2	1	22220	+	164485	186704							164485	186704
cb25.fpc2220	186705	186731	12	N	27	fragment	yes
cb25.fpc2220	186732	190632	13	W	c000801119.Contig1	1	3901	+	186732	190632							186732	190632
cb25.fpc2220	190633	190642	14	N	10	fragment	yes
cb25.fpc2220	190643	198754	15	W	c011500842.Contig1	1	8112	+	190643	198754							190643	198754
cb25.fpc2220	198755	199881	16	N	1127	fragment	yes
cb25.fpc2220	199882	215245	17	W	c009901380.Contig1	1	15364	+	199882	215245							199882	215245
cb25.fpc2220	215246	215255	18	N	10	fragment	yes
cb25.fpc2220	215256	246311	19	W	c000600679.Contig2	1	31056	+	215256	246311	cb25840	V	0.742517				215256	246311
cb25.fpc2220	246312	246718	20	N	407	fragment	yes
cb25.fpc2220	246719	322454	21	W	c002300813.Contig1	1	75736	+	246719	322454	cbv12146	V	0.742517				246719	322454
cb25.fpc2220	322455	322916	22	N	462	fragment	yes
cb25.fpc2220	322917	356410	23	W	c001201150.Contig1	1	33494	+	322917	356410	cb3903	V	0.736513				322917	356410
cb25.fpc2220	356411	356848	24	N	438	fragment	yes
cb25.fpc2220	356849	377493	25	W	c003500664.Contig1	1	20645	+	356849	377493							356849	377493
cb25.fpc2220	377494	377729	26	N	236	fragment	yes
cb25.fpc2220	377730	657435	27	W	c001800653.Contig5	1	279706	+	377730	657435	cb3949 cb3951	V V	0.730509 0.730509				377730	657435
cb25.fpc2220	657436	657586	28	N	151	fragment	yes
cb25.fpc2220	657587	664391	29	W	c003800936.Contig1	1	6805	+	657587	664391							657587	664391
cb25.fpc2220	664392	665385	30	N	994	fragment	yes
cb25.fpc2220	665386	666638	31	W	c003800638.Contig2	1	1253	+	665386	666638							665386	666638
cb25.fpc2220	666639	667638	32	N	1000	clone	no
cb25.fpc2220	667639	689739	33	W	c007401685.Contig1	1	22101	-	667639	689739							667639	689739
cb25.fpc2220	689740	690194	34	N	455	fragment	yes
cb25.fpc2220	690195	691553	35	W	c007401687.Contig1	1	1359	-	690195	691553							690195	691553
cb25.fpc2220	691554	691797	36	N	244	fragment	yes								a
cb25.fpc2220	691798	726809	37	W	c000100848.Contig1	904	35915	-	691798	726809							691798	726809
cb25.fpc2220	726810	727836	38	F	AC084643	29979	31005	-	726810	727836							726810	727836
cb25.fpc2220	727837	759209	39	W	c008500733.Contig3	1	31373	-	727837	759209							727837	759209	cb13350	V	0.183
cb25.fpc2220	759210	760145	40	N	936	fragment	yes
cb25.fpc2220	760146	776627	41	W	c008500901.Contig1	1	16482	-	760146	776627							760146	776627
cb25.fpc2220	776628	776637	42	N	10	fragment	yes
cb25.fpc2220	776638	782297	43	W	c005300869.Contig2	1	5660	-	776638	782297							776638	782297
cb25.fpc2220	782298	783893	44	N	1596	fragment	yes
cb25.fpc2220	783894	815915	45	W	c012400938.Contig1	1	32022	-	783894	815915							783894	815915
cb25.fpc2220	815916	815925	46	N	10	fragment	yes
cb25.fpc2220	815926	850011	47	W	c003900967.Contig1	1	34086	-	815926	850011							815926	850011
cb25.fpc2220	850012	851011	48	N	1000	clone	no							split cb4-18
cb25.fpc2220	851012	876539	49	W	c013201187.Contig1	1	25528	+	1	25528	cb13574	IV	0.668661				851012	876539
cb25.fpc2220	876540	876706	50	N	167	fragment	yes
cb25.fpc2220	876707	879959	51	W	c008401641.Contig1	1	3253	+	25696	28948							876707	879959
cb25.fpc2220	879960	880173	52	N	214	fragment	yes								b
cb25.fpc2220	880174	915267	53	W	c007700673.Contig4	1	35094	+	29163	64256	cb13582	IV	0.668661				880174	915267
cb25.fpc2220	915268	916267	54	N	1000	clone	no
cb25.fpc2220	916268	975887	55	W	c013400821.Contig4	1	59620	+	65257	124876	cb21929	IV	0.674665				916268	975887
cb25.fpc2220	975888	976887	56	N	1000	clone	no							split cb4-19
cb25.fpc2220	976888	994229	57	W	c001701403.Contig1	1	17342	-	1	17342							976888	994229	cb3127	V	0.183
cb25.fpc2220	994230	994385	58	N	156	fragment	yes
cb25.fpc2220	994386	1020027	59	W	c000801051.Contig1	1	25642	-	17499	43140							994386	1020027
cb25.fpc2220	1020028	1020797	60	N	770	fragment	yes
cb25.fpc2220	1020798	1026617	61	W	c002100865.Contig1	1	5820	-	43911	49730							1020798	1026617
cb25.fpc2220	1026618	1026659	62	N	42	fragment	yes
cb25.fpc2220	1026660	1040632	63	W	c002100869.Contig1	403	14375	-	49773	63745							1026660	1040632
cb25.fpc2220	1040633	1041170	64	F	AC084473	28468	29005	-									1040633	1041170
cb25.fpc2220	1041171	1100681	65	W	c009200828.Contig2	1	59511	-	64284	123794							1041171	1100681
cb25.fpc2220	1100682	1100812	66	N	131	fragment	yes
cb25.fpc2220	1100813	1111492	67	W	c001500827.Contig1	1	10680	-	123926	134605							1100813	1111492
cb25.fpc2220	1111493	1111897	68	N	405	fragment	yes
cb25.fpc2220	1111898	1138984	69	W	c007200791.Contig1	1	27087	-	135011	162097					c		1111898	1138984
cb25.fpc2220	1138985	1140263	70	N	1279	fragment	yes
cb25.fpc2220	1140264	1161345	71	W	c007401747.Contig1	1	21082	-	163377	184458							1140264	1161345
cb25.fpc2220	1161346	1161355	72	N	10	fragment	yes
cb25.fpc2220	1161356	1166680	73	W	c007401564.Contig1	1	5325	-	184469	189793							1161356	1166680
cb25.fpc2220	1166681	1167085	74	N	405	fragment	yes
cb25.fpc2220	1167086	1219970	75	W	c012700902.Contig1	1	52885	-	190199	243083							1167086	1219970
cb25.fpc2220	1219971	1220333	76	N	363	fragment	yes
cb25.fpc2220	1220334	1225115	77	W	c013600924.Contig1	1	4782	-	243447	248228							1220334	1225115
cb25.fpc2220	1225116	1226628	78	N	1513	fragment	yes
cb25.fpc2220	1226629	1235597	79	W	c013600988.Contig1	1	8969	-	249742	258710	cb50506	V	0.705985				1226629	1235597
cb25.fpc2220	1235598	1236404	80	N	807	fragment	yes
cb25.fpc2220	1236405	1270791	81	W	c003000932.Contig3	242	34628	-	259518	293904							1236405	1270791
cb25.fpc2220	1270792	1272318	82	F	AC084477	32479	34005	-									1270792	1272318
cb25.fpc2220	1272319	1362441	83	W	c001101125.Contig1	1	90123	-	295432	385554							1272319	1362441
cb25.fpc2220	1362442	1366319	84	N	3878	fragment	yes
cb25.fpc2220	1366320	1455204	85	W	c007900923.Contig3	1	88885	-	389433	478317							1366320	1455204
cb25.fpc2220	1455205	1455353	86	N	149	fragment	yes
cb25.fpc2220	1455354	1469655	87	W	c007401588.Contig1	1	14302	-	478467	492768							1455354	1469655
cb25.fpc2220	1469656	1474137	88	N	4482	fragment	yes
cb25.fpc2220	1474138	1560597	89	W	c003900791.Contig6	1	86460	-	497251	583710							1474138	1560597
cb25.fpc2220	1560598	1561387	90	N	790	fragment	yes
cb25.fpc2220	1561388	1675454	91	W	c000901110.Contig1	1	114067	-	584501	698567							1561388	1675454
cb25.fpc2220	1675455	1675464	92	N	10	fragment	yes
cb25.fpc2220	1675465	1686622	93	W	c009201000.Contig1	1	11158	-	698578	709735							1675465	1686622
cb25.fpc2220	1686623	1687050	94	N	428	fragment	yes
cb25.fpc2220	1687051	1742301	95	W	c008201378.Contig1	1	55251	-	710164	765414							1687051	1742301
cb25.fpc2220	1742302	1742746	96	N	445	fragment	yes
cb25.fpc2220	1742747	1878574	97	W	c004600837.Contig1	1	135828	-	765860	901687	cb50632	V	0.687711				1742747	1878574	cb2964	V	0.177
cb25.fpc2220	1878575	1879574	98	N	1000	clone	no
cb25.fpc2220	1879575	1915539	99	W	c002701329.Contig1	1	35965	-	902688	938652							1879575	1915539
cb25.fpc2260	1	70621	1	W	c001900770.Contig4	1	70621	-	1	70621	cb51130	X	0.976604				1	70621
cb25.fpc2260	70622	71077	2	N	456	fragment	yes
cb25.fpc2260	71078	121183	3	W	c004600684.Contig8	1	50106	-	71078	121183							71078	121183
cb25.fpc2260	121184	121193	4	N	10	fragment	yes
cb25.fpc2260	121194	123845	5	W	c006401085.Contig1	1	2652	-	121194	123845							121194	123845
cb25.fpc2260	123846	123878	6	N	33	fragment	yes
cb25.fpc2260	123879	124843	7	W	c014201176.Contig1	1	965	-	123879	124843							123879	124843
cb25.fpc2260	124844	124933	8	N	90	fragment	yes
cb25.fpc2260	124934	135107	9	W	c000700902.Contig1	1	10174	-	124934	135107							124934	135107
cb25.fpc2260	135108	138497	10	N	3390	fragment	yes
cb25.fpc2260	138498	161040	11	W	c007600961.Contig1	1	22543	-	138498	161040							138498	161040
cb25.fpc2260	161041	161347	12	N	307	fragment	yes
cb25.fpc2260	161348	166929	13	W	c002901213.Contig2	1	5582	-	161348	166929							161348	166929
cb25.fpc2260	166930	167516	14	N	587	fragment	yes
cb25.fpc2260	167517	194053	15	W	c004001196.Contig3	1	26537	-	167517	194053							167517	194053
cb25.fpc2260	194054	194213	16	N	160	fragment	yes
cb25.fpc2260	194214	209743	17	W	c010300856.Contig1	1	15530	-	194214	209743							194214	209743
cb25.fpc2260	209744	209843	18	N	100	fragment	yes
cb25.fpc2260	209844	238966	19	W	c008101225.Contig1	1	29123	-	209844	238966							209844	238966
cb25.fpc2260	238967	239048	20	N	82	fragment	yes
cb25.fpc2260	239049	259399	21	W	c009601134.Contig1	1	20351	-	239049	259399							239049	259399
cb25.fpc2260	259400	259437	22	N	38	fragment	yes
cb25.fpc2260	259438	298356	23	W	c008601005.Contig2	1	38919	-	259438	298356							259438	298356
cb25.fpc2260	298357	298959	24	N	603	fragment	yes
cb25.fpc2260	298960	300258	25	W	c008601478.Contig1	1	1299	-	298960	300258					a		298960	300258
cb25.fpc2260	300259	300269	26	N	11	fragment	yes
cb25.fpc2260	300270	377495	27	W	c013500985.Contig3	1	77226	-	300270	377495							300270	377495
cb25.fpc2260	377496	378101	28	N	606	fragment	yes
cb25.fpc2260	378102	380118	29	W	c006301176.Contig1	1	2017	-	378102	380118							378102	380118
cb25.fpc2260	380119	380288	30	N	170	fragment	yes
cb25.fpc2260	380289	426528	31	W	c006300943.Contig1	1	46240	-	380289	426528							380289	426528
cb25.fpc2260	426529	426886	32	N	358	fragment	yes
cb25.fpc2260	426887	428266	33	W	c008301014.Contig1	1	1380	-	426887	428266							426887	428266
cb25.fpc2260	428267	428948	34	N	682	fragment	yes
cb25.fpc2260	428949	430281	35	W	c006701129.Contig1	1	1333	-	428949	430281							428949	430281
cb25.fpc2260	430282	430709	36	N	428	fragment	yes
cb25.fpc2260	430710	431849	37	W	c006701013.Contig1	1	1140	-	430710	431849							430710	431849
cb25.fpc2260	431850	432843	38	N	994	fragment	yes
cb25.fpc2260	432844	467093	39	W	c013201224.Contig1	1	34250	-	432844	467093							432844	467093
cb25.fpc2260	467094	467151	40	N	58	fragment	yes
cb25.fpc2260	467152	482682	41	W	c003201044.Contig1	1	15531	-	467152	482682							467152	482682
cb25.fpc2260	482683	483682	42	N	1000	clone	no
cb25.fpc2260	483683	486582	43	W	c003901155.Contig1	1	2900	-	483683	486582							483683	486582
cb25.fpc2260	486583	486688	44	N	106	fragment	yes
cb25.fpc2260	486689	499275	45	W	c001000880.Contig2	1	12587	-	486689	499275							486689	499275
cb25.fpc2260	499276	499738	46	N	463	fragment	yes
cb25.fpc2260	499739	516006	47	W	c000401286.Contig1	1	16268	-	499739	516006							499739	516006
cb25.fpc2260	516007	517006	48	N	1000	clone	no							split cb4-20
cb25.fpc2260	517007	524709	49	W	c010101050.Contig1	1	7703	+	1	7703							517007	524709
cb25.fpc2260	524710	526977	50	N	2268	fragment	yes
cb25.fpc2260	526978	529872	51	W	c007101204.Contig1	1	2895	+	9972	12866							526978	529872
cb25.fpc2260	529873	529912	52	N	40	fragment	yes
cb25.fpc2260	529913	563198	53	W	c002601137.Contig3	1	33286	+	12907	46192							529913	563198
cb25.fpc2260	563199	563292	54	N	94	fragment	yes								b
cb25.fpc2260	563293	621598	55	W	c010300873.Contig1	1	58306	+	46287	104592	cb37206 cb37209	II II	1.405462 1.405462				563293	621598
cb25.fpc2260	621599	622162	56	N	564	fragment	yes
cb25.fpc2260	622163	636460	57	W	c014200775.Contig2	1	14298	+	105157	119454							622163	636460
cb25.fpc2260	636461	636562	58	N	102	fragment	yes
cb25.fpc2260	636563	642144	59	W	c006200144.Contig1	1	5582	+	119557	125138							636563	642144
cb25.fpc2260	642145	643144	60	N	1000	clone	no
cb25.fpc2260	643145	651840	61	W	c002901632.Contig1	1	8696	-	126139	134834							643145	651840
cb25.fpc2260	651841	656616	62	N	4776	fragment	yes
cb25.fpc2260	656617	698669	63	W	c009401338.Contig1	1	42053	-	139611	181663	cbv12985	II	1.39336				656617	698669	cb15583	II	0.404
cb25.fpc2260	698670	702756	64	N	4087	fragment	yes
cb25.fpc2260	702757	725202	65	W	c008901156.Contig1	1	22446	-	185751	208196							702757	725202
cb25.fpc2260	725203	725736	66	N	534	fragment	yes
cb25.fpc2260	725737	751000	67	W	c011500813.Contig1	1	25264	-	208731	233994							725737	751000
cb25.fpc2260	751001	751010	68	N	10	fragment	yes
cb25.fpc2260	751011	763773	69	W	c013601063.Contig1	1	12763	-	234005	246767							751011	763773
cb25.fpc2310	1	22098	1	W	c004401011.Contig1	1	22098	+	1	22098	cb8300	V	0.366196				1	22098	cb8300	V	0.069
cb25.fpc2310	22099	22254	2	N	156	fragment	yes
cb25.fpc2310	22255	33649	3	W	c004401063.Contig1	1	11395	+	22255	33649	cbv13016	V	0.366196		a		22255	33649
cb25.fpc2310	33650	33963	4	N	314	fragment	yes
cb25.fpc2310	33964	44549	5	W	c004401069.Contig1	1	10586	+	33964	44549							33964	44549
cb25.fpc2310	44550	44843	6	N	294	fragment	yes
cb25.fpc2310	44844	113437	7	W	c004401044.Contig1	1	68594	+	44844	113437	cb8347 cb8344	V V	0.366196 0.366196				44844	113437
cb25.fpc2310	113438	113476	8	N	39	fragment	yes							split cb4-21
cb25.fpc2310	113477	142149	9	W	c005600379.Contig3	1	28673	+	1	28673	cb51294	X	0.558656	move to ChrX_random	b		113477	142149
cb25.fpc2310	142150	142415	10	N	266	fragment	yes							split cb4-22
cb25.fpc2310	142416	151875	11	W	c012601379.Contig1	1	9460	+	1	9460							142416	151875
cb25.fpc2310	151876	151992	12	N	117	fragment	yes
cb25.fpc2310	151993	165218	13	W	c010900850.Contig1	1	13226	+	9578	22803							151993	165218
cb25.fpc2310	165219	165345	14	N	127	fragment	yes
cb25.fpc2310	165346	229503	15	W	c008601008.Contig1	1	64158	+	22931	87088	cb8361	V	0.347922				165346	229503
cb25.fpc2310	229504	230058	16	N	555	fragment	yes
cb25.fpc2310	230059	235769	17	W	c006801081.Contig1	1	5711	+	87644	93354							230059	235769
cb25.fpc2310	235770	235848	18	N	79	fragment	yes
cb25.fpc2310	235849	239889	19	W	c005801012.Contig1	1	4041	+	93434	97474							235849	239889
cb25.fpc2310	239890	240889	20	N	1000	clone	no
cb25.fpc2310	240890	252262	21	W	c012301154.Contig1	1	11373	+	98475	109847							240890	252262
cb25.fpc2310	252263	252936	22	N	674	fragment	yes
cb25.fpc2310	252937	255814	23	W	c012301218.Contig1	1	2878	+	110522	113399							252937	255814
cb25.fpc2310	255815	256067	24	N	253	fragment	yes								c
cb25.fpc2310	256068	284912	25	W	c012300929.Contig2	1	28845	+	113653	142497							256068	284912
cb25.fpc2310	284913	285173	26	N	261	fragment	yes
cb25.fpc2310	285174	296440	27	W	c011701276.Contig1	1	11267	+	142759	154025							285174	296440
cb25.fpc2310	296441	296617	28	N	177	fragment	yes
cb25.fpc2310	296618	297495	29	W	c003201156.Contig1	1	878	+	154203	155080							296618	297495
cb25.fpc2310	297496	297578	30	N	83	fragment	yes
cb25.fpc2310	297579	300422	31	W	c001401088.Contig1	1	2844	+	155164	158007							297579	300422
cb25.fpc2310	300423	300567	32	N	145	fragment	yes
cb25.fpc2310	300568	308052	33	W	c003800787.Contig1	1	7485	+	158153	165637							300568	308052
cb25.fpc2310	308053	309052	34	N	1000	clone	no
cb25.fpc2310	309053	313719	35	W	c011101098.Contig1	1	4667	+	166638	171304							309053	313719
cb25.fpc2310	313720	313962	36	N	243	fragment	yes
cb25.fpc2310	313963	368959	37	W	c008601257.Contig1	1	54997	+	171548	226544							313963	368959
cb25.fpc2310	368960	369959	38	N	1000	clone	no
cb25.fpc2310	369960	374563	39	W	c014500173.Contig1	1	4604	+	227545	232148							369960	374563
cb25.fpc2310	374564	374573	40	N	10	fragment	yes
cb25.fpc2310	374574	417764	41	W	c010401155.Contig4	1	43191	+	232159	275349	cb36104	V	0.329648				374574	417764
cb25.fpc2310	417765	417774	42	N	10	fragment	yes
cb25.fpc2310	417775	419887	43	W	c009201109.Contig1	1	2113	+	275360	277472							417775	419887
cb25.fpc2310	419888	420887	44	N	1000	clone	no
cb25.fpc2310	420888	441868	45	W	c008401494.Contig1	1	20981	+	278473	299453							420888	441868
cb25.fpc2310	441869	442096	46	N	228	fragment	yes
cb25.fpc2310	442097	454483	47	W	c013600932.Contig1	1	12387	+	299682	312068							442097	454483
cb25.fpc2310	454484	455277	48	N	794	fragment	yes
cb25.fpc2310	455278	462440	49	W	c007700769.Contig3	1	7163	+	312863	320025							455278	462440
cb25.fpc2310	462441	462450	50	N	10	fragment	yes
cb25.fpc2310	462451	466413	51	W	c011601150.Contig1	1	3963	+	320036	323998							462451	466413
cb25.fpc2310	466414	466666	52	N	253	fragment	yes
cb25.fpc2310	466667	485043	53	W	c003601057.Contig1	1	18377	+	324252	342628							466667	485043
cb25.fpc2310	485044	486150	54	N	1107	fragment	yes
cb25.fpc2310	486151	495022	55	W	c004900859.Contig1	1	8872	+	343736	352607							486151	495022
cb25.fpc2310	495023	495161	56	N	139	fragment	yes
cb25.fpc2310	495162	497438	57	W	c010401560.Contig1	1	2277	+	352747	355023							495162	497438
cb25.fpc2310	497439	497808	58	N	370	fragment	yes
cb25.fpc2310	497809	519539	59	W	c012100886.Contig2	1	21731	+	355394	377124							497809	519539
cb25.fpc2310	519540	519676	60	N	137	fragment	yes
cb25.fpc2310	519677	528010	61	W	c011701260.Contig1	1	8334	+	377262	385595							519677	528010
cb25.fpc2310	528011	528757	62	N	747	fragment	yes
cb25.fpc2310	528758	568482	63	W	c001300716.Contig3	1	39725	+	386343	426067							528758	568482
cb25.fpc2310	568483	568492	64	N	10	fragment	yes
cb25.fpc2310	568493	600267	65	W	c001001036.Contig1	1	31775	+	426078	457852							568493	600267
cb25.fpc2310	600268	600463	66	N	196	fragment	yes
cb25.fpc2310	600464	613228	67	W	c008800960.Contig1	1	12765	+	458049	470813							600464	613228
cb25.fpc2310	613229	613970	68	N	742	fragment	yes
cb25.fpc2310	613971	630863	69	W	c008801014.Contig1	1	16893	+	471556	488448							613971	630863	cb3365	V	0.069
cb25.fpc2310	630864	630873	70	N	10	fragment	yes
cb25.fpc2310	630874	632596	71	W	c008801141.Contig1	1	1723	+	488459	490181							630874	632596
cb25.fpc2374	1	93801	1	W	c006101039.Contig1	1	93801	+	1	93801	cb37215 cb37222 cb37225 cb37227 cbv13421 cb19643	IV IV IV IV IV IV	0.94839 0.94839 0.942386 0.942386 0.942386 0.942386				1	93801	cb19643	IV	0.2
cb25.fpc2374	93802	98172	2	N	4371	fragment	yes
cb25.fpc2374	98173	105688	3	W	c004200733.Contig3	1	7516	+	98173	105688							98173	105688
cb25.fpc2374	105689	105766	4	N	78	fragment	yes
cb25.fpc2374	105767	133332	5	W	c002800996.Contig1	1	27566	+	105767	133332							105767	133332
cb25.fpc2374	133333	133573	6	N	241	fragment	yes
cb25.fpc2374	133574	160552	7	W	c002001075.Contig1	1	26979	+	133574	160552							133574	160552
cb25.fpc2374	160553	160807	8	N	255	fragment	yes
cb25.fpc2374	160808	225456	9	W	c007201017.Contig1	1	64649	+	160808	225456					a	a	160808	225456
cb25.fpc2374	225457	226346	10	N	890	fragment	yes
cb25.fpc2374	226347	242167	11	W	c014300977.Contig2	1	15821	+	226347	242167							226347	242167
cb25.fpc2374	242168	248527	12	N	6360	fragment	yes
cb25.fpc2374	248528	255084	13	W	c000600895.Contig1	1	6557	+	248528	255084							248528	255084
cb25.fpc2374	255085	255641	14	N	557	fragment	yes
cb25.fpc2374	255642	265131	15	W	c000600901.Contig1	1	9490	+	255642	265131							255642	265131
cb25.fpc2374	265132	265634	16	N	503	fragment	yes
cb25.fpc2374	265635	291163	17	W	c009300770.Contig1	1	25529	+	265635	291163							265635	291163
cb25.fpc2374	291164	291663	18	N	500	fragment	yes
cb25.fpc2374	291664	313447	19	W	c009300651.Contig1	1	21784	+	291664	313447	cb51627 cb51628 cb51632	IV IV IV	0.917862 0.917862 0.917862				291664	313447
cb25.fpc2374	313448	314447	20	N	1000	clone	no							split cb4-23								split cb3-10
cb25.fpc2374	314448	359008	21	W	c012001013.Contig3	1	44561	-	1	44561	cb51634	I	0.707201				1	44561
cb25.fpc2374	359009	359808	22	N	800	fragment	yes
cb25.fpc2374	359809	388002	23	W	c012300932.Contig1	220	28413	-	45362	73555	cb51654 cb51660 cb51661	I I I	0.707201 0.707201 0.707201				45362	73555	cb20720	I	0.158
cb25.fpc2374	388003	388530	24	F	AC084467	27478	28005	+	73556	74083							73556	74083
cb25.fpc2374	388531	408998	25	W	c002800824.Contig2	121	20588	-	74084	94551							74084	94551
cb25.fpc2374	408999	409528	26	F	AC084467	48476	49005	+	94552	95081							94552	95081
cb25.fpc2374	409529	447806	27	W	c009500587.Contig4	451	38728	-	95082	133359	cb51670 cb51677	I I	0.707201 0.707201				95082	133359
cb25.fpc2374	447807	448837	28	F	AC084459	30975	32005	+	133360	134390							133360	134390
cb25.fpc2374	448838	456803	29	W	c004701170.Contig1	418	8383	-	134391	142356							134391	142356
cb25.fpc2374	456804	457337	30	F	AC084459	39972	40505	+	142357	142890							142357	142890
cb25.fpc2374	457338	508783	31	W	c004701146.Contig1	1	51446	-	142891	194336							142891	194336
cb25.fpc2374	508784	508793	32	N	10	fragment	yes								b	b
cb25.fpc2374	508794	555381	33	W	c012700914.Contig1	1	46588	-	194347	240934							194347	240934	cb20696	I	0.158
cb25.fpc2374	555382	555813	34	N	432	fragment	yes
cb25.fpc2374	555814	563423	35	W	c001701162.Contig3	1	7610	-	241367	248976							241367	248976
cb25.fpc2374	563424	563523	36	N	100	fragment	yes
cb25.fpc2374	563524	572448	37	W	c010300792.Contig1	1	8925	-	249077	258001							249077	258001
cb25.fpc2374	572449	572643	38	N	195	fragment	yes
cb25.fpc2374	572644	598496	39	W	c010300772.Contig1	1	25853	-	258197	284049							258197	284049
cb25.fpc2374	598497	599784	40	N	1288	fragment	yes
cb25.fpc2374	599785	604521	41	W	c012501008.Contig1	1	4737	-	285338	290074							285338	290074
cb25.fpc2454	1	3948	1	W	c011201616.Contig1	1	3948	-	1	3948							1	3948
cb25.fpc2454	3949	3958	2	N	10	fragment	yes
cb25.fpc2454	3959	9250	3	W	c004701188.Contig1	1	5292	-	3959	9250							3959	9250
cb25.fpc2454	9251	9295	4	N	45	fragment	yes
cb25.fpc2454	9296	74758	5	W	c007201030.Contig1	1	65463	-	9296	74758	cbv13858	II	0.598764				9296	74758	cb15106	II	0.187
cb25.fpc2454	74759	75343	6	N	585	fragment	yes
cb25.fpc2454	75344	95147	7	W	c009300649.Contig1	1	19804	-	75344	95147							75344	95147
cb25.fpc2454	95148	95157	8	N	10	fragment	yes
cb25.fpc2454	95158	103949	9	W	c010701230.Contig1	1	8792	-	95158	103949							95158	103949
cb25.fpc2454	103950	104530	10	N	581	fragment	yes
cb25.fpc2454	104531	106424	11	W	c010101393.Contig1	1	1894	-	104531	106424							104531	106424
cb25.fpc2454	106425	107080	12	N	656	fragment	yes
cb25.fpc2454	107081	111540	13	W	c010101398.Contig1	1	4460	-	107081	111540							107081	111540
cb25.fpc2454	111541	111550	14	N	10	fragment	yes
cb25.fpc2454	111551	115041	15	W	c012001291.Contig1	1	3491	-	111551	115041							111551	115041
cb25.fpc2454	115042	115960	16	N	919	fragment	yes
cb25.fpc2454	115961	137208	17	W	c010101074.Contig2	1	21248	-	115961	137208							115961	137208
cb25.fpc2454	137209	137218	18	N	10	fragment	yes
cb25.fpc2454	137219	140630	19	W	c009901445.Contig1	1	3412	-	137219	140630							137219	140630
cb25.fpc2454	140631	140917	20	N	287	fragment	yes
cb25.fpc2454	140918	142568	21	W	c010801550.Contig1	1	1651	-	140918	142568							140918	142568
cb25.fpc2454	142569	142612	22	N	44	fragment	yes
cb25.fpc2454	142613	147594	23	W	c010801368.Contig1	1	4982	-	142613	147594							142613	147594
cb25.fpc2454	147595	148046	24	N	452	fragment	yes
cb25.fpc2454	148047	176136	25	W	c004001610.Contig1	1	28090	-	148047	176136							148047	176136
cb25.fpc2454	176137	176756	26	N	620	fragment	yes
cb25.fpc2454	176757	200302	27	W	c009401322.Contig1	1	23546	-	176757	200302							176757	200302
cb25.fpc2454	200303	200473	28	N	171	fragment	yes
cb25.fpc2454	200474	202283	29	W	c009401392.Contig1	1	1810	-	200474	202283							200474	202283
cb25.fpc2454	202284	202948	30	N	665	fragment	yes
cb25.fpc2454	202949	264515	31	W	c008500728.Contig4	1	61567	-	202949	264515							202949	264515
cb25.fpc2454	264516	265236	32	N	721	fragment	yes								a2	a
cb25.fpc2454	265237	296560	33	W	c001400855.Contig2	1	31324	-	265237	296560	cb52181	II	0.617038				265237	296560	cb15087	II	0.2
cb25.fpc2454	296561	297226	34	N	666	fragment	yes
cb25.fpc2454	297227	301925	35	W	c004801931.Contig1	1	4699	-	297227	301925							297227	301925
cb25.fpc2454	301926	301935	36	N	10	fragment	yes
cb25.fpc2454	301936	328479	37	W	c012901439.Contig1	1	26544	-	301936	328479							301936	328479
cb25.fpc2454	328480	328846	38	N	367	fragment	yes
cb25.fpc2454	328847	343489	39	W	c013401072.Contig1	1	14643	-	328847	343489							328847	343489
cb25.fpc2454	343490	343499	40	N	10	fragment	yes
cb25.fpc2454	343500	375120	41	W	c009701058.Contig1	1	31621	-	343500	375120							343500	375120
cb25.fpc2454	375121	377199	42	N	2079	fragment	yes
cb25.fpc2454	377200	399585	43	W	c005900606.Contig3	1	22386	-	377200	399585							377200	399585
cb25.fpc2454	399586	399863	44	N	278	fragment	yes
cb25.fpc2454	399864	404368	45	W	c005900837.Contig1	1	4505	-	399864	404368							399864	404368
cb25.fpc2454	404369	404382	46	N	14	fragment	yes
cb25.fpc2454	404383	421377	47	W	c002300672.Contig3	1	16995	-	404383	421377							404383	421377
cb25.fpc2454	421378	422377	48	N	1000	clone	no							split cb4-24
cb25.fpc2454	422378	473289	49	W	c009600860.Contig1	1	50912	+	1	50912	cb16720 cb16739	II II	0.59276 0.586756				422378	473289
cb25.fpc2454	473290	473369	50	N	80	fragment	yes							move fpc2454c to top of fpc2454; invert	c
cb25.fpc2454	473370	501381	51	W	c007800997.Contig1	1	28012	+	50993	79004							473370	501381
cb25.fpc2454	501382	501948	52	N	567	fragment	yes
cb25.fpc2454	501949	527845	53	W	c007801047.Contig1	1	25897	+	79572	105468							501949	527845
cb25.fpc2454	527846	528845	54	N	1000	clone	no							split cb4-25								split cb3-11
cb25.fpc2454	528846	584120	55	W	c006201126.Contig1	1	55275	-	1	55275							1	55275	cb8773	V	0.006
cb25.fpc2454	584121	584253	56	N	133	fragment	yes
cb25.fpc2454	584254	656868	57	W	c004701113.Contig1	1	72615	-	55409	128023	cb52280	V	0.060966				55409	128023	cb8719	V	0.006
cb25.fpc2454	656869	657675	58	N	807	fragment	yes
cb25.fpc2454	657676	671661	59	W	c004701338.Contig1	1	13986	-	128831	142816							128831	142816
cb25.fpc2454	671662	672113	60	N	452	fragment	yes
cb25.fpc2454	672114	688703	61	W	c005800769.Contig2	1	16590	-	143269	159858							143269	159858
cb25.fpc2454	688704	688772	62	N	69	fragment	yes
cb25.fpc2454	688773	691918	63	W	c009401366.Contig1	1	3146	-	159928	163073							159928	163073
cb25.fpc2454	691919	692707	64	N	789	fragment	yes
cb25.fpc2454	692708	714128	65	W	c009401391.Contig1	1	21421	-	163863	185283	cb52353	V	0.054962		b	b	163863	185283
cb25.fpc2454	714129	714830	66	N	702	fragment	yes
cb25.fpc2454	714831	716995	67	W	c009401369.Contig1	1	2165	-	185986	188150							185986	188150
cb25.fpc2454	716996	717005	68	N	10	fragment	yes
cb25.fpc2454	717006	720870	69	W	c009401370.Contig1	1	3865	-	188161	192025							188161	192025
cb25.fpc2454	720871	721594	70	N	724	fragment	yes
cb25.fpc2454	721595	722416	71	W	c000401503.Contig1	1	822	-	192750	193571							192750	193571
cb25.fpc2454	722417	722843	72	N	427	fragment	yes
cb25.fpc2454	722844	723798	73	W	c009901581.Contig1	1	955	-	193999	194953							193999	194953
cb25.fpc2454	723799	723878	74	N	80	fragment	yes
cb25.fpc2454	723879	726074	75	W	c013501233.Contig1	1	2196	-	195034	197229							195034	197229
cb25.fpc2454	726075	727074	76	N	1000	clone	no
cb25.fpc2454	727075	745815	77	W	c001901085.Contig1	1	18741	-	198230	216970							198230	216970
cb25.fpc2454	745816	745945	78	N	130	fragment	yes
cb25.fpc2454	745946	814352	79	W	c004001169.Contig6	1	68407	-	217101	285507							217101	285507
cb25.fpc2454	814353	814454	80	N	102	fragment	yes
cb25.fpc2454	814455	815684	81	W	c004001742.Contig1	1	1230	-	285610	286839							285610	286839
cb25.fpc2454	815685	815854	82	N	170	fragment	yes
cb25.fpc2454	815855	823291	83	W	c000900883.Contig3	1	7437	-	287010	294446							287010	294446
cb25.fpc2454	823292	823579	84	N	288	fragment	yes
cb25.fpc2454	823580	836762	85	W	c000900660.Contig2	1	13183	-	294735	307917							294735	307917
cb25.fpc2454	836763	836795	86	N	33	fragment	yes
cb25.fpc2454	836796	1091315	87	W	c006000790.Contig3	1	254520	-	307951	562470	cb52498	V	0.048958				307951	562470
cb25.fpc2454	1091316	1091936	88	N	621	fragment	yes
cb25.fpc2454	1091937	1105554	89	W	c009500760.Contig1	1	13618	-	563092	576709							563092	576709
cb25.fpc2454	1105555	1105564	90	N	10	fragment	yes
cb25.fpc2454	1105565	1172976	91	W	c014101047.Contig1	1	67412	-	576720	644131	cb52577	V	0.036857				576720	644131
cb25.fpc2454	1172977	1173260	92	N	284	fragment	yes
cb25.fpc2454	1173261	1175164	93	W	c012501003.Contig1	1	1904	-	644416	646319							644416	646319
cb25.fpc2454	1175165	1175589	94	N	425	fragment	yes
cb25.fpc2454	1175590	1276276	95	W	c005600535.Contig1	462	101148	-	646745	747431	cb52579 cb52610 cb52611 cb52627 cb52628	V V V V V	0.030853 0.030853 0.030853 0.030853 0.030853				646745	747431	cb11809	V	0
cb25.fpc2454	1276277	1278805	96	F	AC084640	25977	28505	+	747432	749960							747432	749960
cb25.fpc2454	1278806	1297482	97	W	c007501143.Contig1	1	18677	-	749961	768637							749961	768637
cb25.fpc2454	1297483	1297492	98	N	10	fragment	yes
cb25.fpc2454	1297493	1301884	99	W	c007501124.Contig1	1	4392	-	768648	773039							768648	773039
cb25.fpc2454	1301885	1302561	100	N	677	fragment	yes
cb25.fpc2454	1302562	1322331	101	W	c007501162.Contig1	1	19770	-	773717	793486							773717	793486
cb25.fpc2454	1322332	1327563	102	N	5232	fragment	yes
cb25.fpc2454	1327564	1444784	103	W	c003200805.Contig1	1	117221	-	798719	915939							798719	915939
cb25.fpc2454	1444785	1444900	104	N	116	fragment	yes
cb25.fpc2454	1444901	1487960	105	W	c013400840.Contig3	290	43349	-	916056	959115	cb52679	V	0				916056	959115
cb25.fpc2454	1487961	1488993	106	F	AC084636	12473	13505	-	959116	960148							959116	960148
cb25.fpc2454	1488994	1510961	107	W	c007401303.Contig4	1	21968	-	960149	982116							960149	982116
cb25.fpc2454	1510962	1511555	108	N	594	fragment	yes
cb25.fpc2454	1511556	1533858	109	W	c007401638.Contig1	1	22303	-	982711	1005013							982711	1005013
cb25.fpc2454	1533859	1533868	110	N	10	fragment	yes
cb25.fpc2454	1533869	1570520	111	W	c003300261.Contig1	1	36652	-	1005024	1041675							1005024	1041675
cb25.fpc2454	1570521	1570929	112	N	409	fragment	yes
cb25.fpc2454	1570930	1580509	113	W	c003300959.Contig2	1	9580	-	1042085	1051664							1042085	1051664
cb25.fpc2454	1580510	1580650	114	N	141	fragment	yes
cb25.fpc2454	1580651	1584215	115	W	c005501081.Contig1	1	3565	-	1051806	1055370							1051806	1055370
cb25.fpc2454	1584216	1584554	116	N	339	fragment	yes
cb25.fpc2454	1584555	1587403	117	W	c005500974.Contig1	1	2849	-	1055710	1058558							1055710	1058558
cb25.fpc2501	1	1733	1	W	c003301168.Contig1	1	1733	+	1	1733							1	1733
cb25.fpc2501	1734	2908	2	N	1175	fragment	yes
cb25.fpc2501	2909	16431	3	W	c005400687.Contig3	1	13523	+	2909	16431							2909	16431
cb25.fpc2501	16432	16441	4	N	10	fragment	yes
cb25.fpc2501	16442	31783	5	W	c003101607.Contig1	1	15342	+	16442	31783					a	a	16442	31783
cb25.fpc2501	31784	32710	6	N	927	fragment	yes
cb25.fpc2501	32711	90864	7	W	c014201020.Contig1	1	58154	+	32711	90864							32711	90864
cb25.fpc2501	90865	91864	8	N	1000	clone	no
cb25.fpc2501	91865	284787	9	W	c012601128.Contig7	1	192923	+	91865	284787	cb36977 cb19272 cb19274 cb19275 cb19276	V V V V V	0.882519 0.888523 0.888523 0.900625 0.900625				91865	284787	cb19272	V	0.235
cb25.fpc2501	284788	285787	10	N	1000	clone	no							split cb4-26								split cb3-12
cb25.fpc2501	285788	300030	11	W	c011400222.Contig1	1	14243	-	1	14243							1	14243
cb25.fpc2501	300031	300802	12	N	772	fragment	yes
cb25.fpc2501	300803	315835	13	W	c011401009.Contig3	1	15033	-	15016	30048	cb52743	IV	0.34196				15016	30048	cb17380	IV	0.109
cb25.fpc2501	315836	316003	14	N	168	fragment	yes
cb25.fpc2501	316004	318977	15	W	c003001142.Contig1	1	2974	-	30217	33190					b	b	30217	33190
cb25.fpc2501	318978	319080	16	N	103	fragment	yes
cb25.fpc2501	319081	332175	17	W	c003000950.Contig3	1	13095	-	33294	46388							33294	46388
cb25.fpc2501	332176	332217	18	N	42	fragment	yes
cb25.fpc2501	332218	339301	19	W	c003001174.Contig1	1	7084	-	46431	53514	cb52755	IV	0.34196				46431	53514
cb25.fpc2501	339302	339594	20	N	293	fragment	yes
cb25.fpc2501	339595	358060	21	W	c010101061.Contig3	1	18466	-	53808	72273							53808	72273
cb25.fpc2501	358061	361525	22	N	3465	fragment	yes
cb25.fpc2501	361526	402532	23	W	c008000796.Contig1	1	41007	-	75739	116745	cb52768 cb52774	IV IV	0.34196 0.34196				75739	116745
cb25.fpc2501	402533	403224	24	N	692	fragment	yes
cb25.fpc2501	403225	469445	25	W	c003301110.Contig1	1	66221	-	117438	183658							117438	183658
cb25.fpc2501	469446	470197	26	N	752	fragment	yes
cb25.fpc2501	470198	475266	27	W	c007901288.Contig1	1	5069	-	184411	189479							184411	189479
cb25.fpc2501	475267	475963	28	N	697	fragment	yes
cb25.fpc2501	475964	515098	29	W	c014200778.Contig2	1	39135	-	190177	229311							190177	229311
cb25.fpc2501	515099	515200	30	N	102	fragment	yes
cb25.fpc2501	515201	538308	31	W	c011600910.Contig2	1	23108	-	229414	252521							229414	252521
cb25.fpc2501	538309	539079	32	N	771	fragment	yes
cb25.fpc2501	539080	542900	33	W	c011401380.Contig1	1	3821	-	253293	257113							253293	257113
cb25.fpc2501	542901	543039	34	N	139	fragment	yes
cb25.fpc2501	543040	555998	35	W	c007901238.Contig1	1	12959	-	257253	270211							257253	270211
cb25.fpc2501	555999	556214	36	N	216	fragment	yes
cb25.fpc2501	556215	562175	37	W	c007901237.Contig1	1	5961	-	270428	276388							270428	276388
cb25.fpc2501	562176	562314	38	N	139	fragment	yes
cb25.fpc2501	562315	569567	39	W	c005201097.Contig1	1	7253	-	276528	283780							276528	283780
cb25.fpc2501	569568	569684	40	N	117	fragment	yes
cb25.fpc2501	569685	579048	41	W	c014101053.Contig1	1	9364	-	283898	293261							283898	293261
cb25.fpc2887	1	8661	1	W	c009601173.Contig1	1	8661	-	1	8661							1	8661
cb25.fpc2887	8662	8985	2	N	324	fragment	yes
cb25.fpc2887	8986	28828	3	W	c007700956.Contig1	1	19843	-	8986	28828							8986	28828
cb25.fpc2887	28829	28959	4	N	131	fragment	yes
cb25.fpc2887	28960	34924	5	W	c001000882.Contig2	1	5965	-	28960	34924							28960	34924
cb25.fpc2887	34925	35924	6	N	1000	clone	no
cb25.fpc2887	35925	90335	7	W	c006700781.Contig1	1	54411	-	35925	90335							35925	90335
cb25.fpc2887	90336	91008	8	N	673	fragment	yes
cb25.fpc2887	91009	114164	9	W	c011700989.Contig1	1	23156	-	91009	114164					a	a	91009	114164
cb25.fpc2887	114165	114307	10	N	143	fragment	yes
cb25.fpc2887	114308	183774	11	W	c008100952.Contig7	1	69467	-	114308	183774	cb53773	V	0.478328				114308	183774	cb17749	V	0.096
cb25.fpc2887	183775	183939	12	N	165	fragment	yes
cb25.fpc2887	183940	211243	13	W	c004401040.Contig1	1	27304	-	183940	211243							183940	211243	cb17729	V	0.123
cb25.fpc2887	211244	211515	14	N	272	fragment	yes
cb25.fpc2887	211516	254463	15	W	c000501087.Contig3	1	42948	-	211516	254463							211516	254463
cb25.fpc2887	254464	255463	16	N	1000	clone	no
cb25.fpc2887	255464	261035	17	W	c012001214.Contig1	1	5572	-	255464	261035							255464	261035
cb25.fpc2887	261036	262035	18	N	1000	clone	no							split cb4-27								split cb3-13
cb25.fpc2887	262036	269933	19	W	c006801105.Contig1	1	7898	-	1	7898							1	7898
cb25.fpc2887	269934	270297	20	N	364	fragment	yes
cb25.fpc2887	270298	295549	21	W	c009801381.Contig2	1	25252	-	8263	33514							8263	33514
cb25.fpc2887	295550	295743	22	N	194	fragment	yes
cb25.fpc2887	295744	301953	23	W	c014200839.Contig2	1	6210	-	33709	39918							33709	39918
cb25.fpc2887	301954	302291	24	N	338	fragment	yes
cb25.fpc2887	302292	341236	25	W	c001400251.Contig1	1	38945	-	40257	79201	cb53882	I	0.743486				40257	79201	cb14906	I	0.158
cb25.fpc2887	341237	341406	26	N	170	fragment	yes
cb25.fpc2887	341407	342680	27	W	c011001885.Contig1	1	1274	-	79372	80645							79372	80645
cb25.fpc2887	342681	343680	28	N	1000	clone	no
cb25.fpc2887	343681	348105	29	W	c001201174.Contig1	1	4425	+	81646	86070							81646	86070
cb25.fpc2887	348106	348165	30	N	60	fragment	yes
cb25.fpc2887	348166	354317	31	W	c005001626.Contig1	1	6152	+	86131	92282					b	b	86131	92282
cb25.fpc2887	354318	355317	32	N	1000	clone	no
cb25.fpc2887	355318	408945	33	W	c012301175.Contig1	1	53628	-	93283	146910	cb53891 cb53892	I I	0.743486 0.743486				93283	146910
cb25.fpc2887	408946	409082	34	N	137	fragment	yes
cb25.fpc2887	409083	411926	35	W	c004501247.Contig1	1	2844	-	147048	149891							147048	149891
cb25.fpc2887	411927	412519	36	N	593	fragment	yes
cb25.fpc2887	412520	413704	37	W	c004201082.Contig1	1	1185	-	150485	151669							150485	151669
cb25.fpc2887	413705	413983	38	N	279	fragment	yes
cb25.fpc2887	413984	462044	39	W	c002800790.Contig3	1	48061	-	151949	200009	cb53896 cb53900	I I	0.743486 0.743486				151949	200009
cb25.fpc2887	462045	462085	40	N	41	fragment	yes
cb25.fpc2887	462086	482148	41	W	c013301103.Contig1	1	20063	-	200051	220113							200051	220113
cb25.fpc2887	482149	482536	42	N	388	fragment	yes
cb25.fpc2887	482537	494912	43	W	c002100877.Contig1	1	12376	-	220502	232877							220502	232877
cb25.fpc2887	494913	494942	44	N	30	fragment	yes
cb25.fpc2887	494943	497487	45	W	c002100874.Contig1	1	2545	-	232908	235452							232908	235452
cb25.fpc2887	497488	498222	46	N	735	fragment	yes
cb25.fpc2887	498223	530774	47	W	c008201401.Contig1	1	32552	-	236188	268739	cb53904 cb53910	I I	0.743486 0.743486				236188	268739
cb25.fpc2887	530775	531774	48	N	1000	clone	no							split cb4-28								split cb3-14
cb25.fpc2887	531775	588292	49	W	c009500753.Contig1	1	56518	+	1	56518							1	56518
cb25.fpc2887	588293	589033	50	N	741	fragment	yes
cb25.fpc2887	589034	590746	51	W	c004801925.Contig1	1	1713	+	57260	58972							57260	58972
cb25.fpc2887	590747	591305	52	N	559	fragment	yes
cb25.fpc2887	591306	597444	53	W	c003600852.Contig2	1	6139	+	59532	65670	cb29872 cbv15270	III III	1.24979 1.24979				59532	65670
cb25.fpc2887	597445	598087	54	N	643	fragment	yes
cb25.fpc2887	598088	631411	55	W	c001900788.Contig3	1	33324	+	66314	99637	cb29875 cb29877 cb9140	III III III	1.24979 1.255794 1.255794				66314	99637
cb25.fpc2887	631412	631931	56	N	520	fragment	yes
cb25.fpc2887	631932	656071	57	W	c000801093.Contig1	1	24140	+	100158	124297							100158	124297
cb25.fpc2887	656072	660908	58	N	4837	fragment	yes
cb25.fpc2887	660909	663916	59	W	c007901223.Contig1	1	3008	+	129135	132142							129135	132142
cb25.fpc2887	663917	663997	60	N	81	fragment	yes
cb25.fpc2887	663998	666296	61	W	c007901227.Contig1	1	2299	+	132224	134522							132224	134522
cb25.fpc2887	666297	666306	62	N	10	fragment	yes
cb25.fpc2887	666307	690125	63	W	c007900918.Contig3	1	23819	+	134533	158351							134533	158351
cb25.fpc2887	690126	690202	64	N	77	fragment	yes								c	c
cb25.fpc2887	690203	704393	65	W	c011901073.Contig1	1	14191	+	158429	172619							158429	172619
cb25.fpc2887	704394	704735	66	N	342	fragment	yes
cb25.fpc2887	704736	732982	67	W	c005001230.Contig2	1	28247	+	172962	201208							172962	201208
cb25.fpc2887	732983	732992	68	N	10	fragment	yes
cb25.fpc2887	732993	823119	69	W	c013501455.Contig1	1	90127	+	201219	291345	cb9172 cb9171	III III	1.274068 1.274068				201219	291345
cb25.fpc2887	823120	824032	70	N	913	fragment	yes
cb25.fpc2887	824033	825453	71	W	c007301163.Contig1	1	1421	+	292259	293679							292259	293679
cb25.fpc2887	825454	825894	72	N	441	fragment	yes
cb25.fpc2887	825895	849810	73	W	c007301109.Contig1	1	23916	+	294121	318036	cb9186	III	1.30492				294121	318036	cb9186	III	0.324
cb25.fpc2887	849811	850260	74	N	450	fragment	yes
cb25.fpc2887	850261	881041	75	W	c012100658.Contig4	1	30781	+	318487	349267							318487	349267
cb25.fpc2887	881042	881334	76	N	293	fragment	yes
cb25.fpc2887	881335	895918	77	W	c012100896.Contig2	1	14584	+	349561	364144							349561	364144
cb25.fpc2887	895919	896343	78	N	425	fragment	yes
cb25.fpc2887	896344	909881	79	W	c008601321.Contig1	1	13538	+	364570	378107							364570	378107
cb25.fpc2887	909882	910092	80	N	211	fragment	yes
cb25.fpc2887	910093	910663	81	W	c010801551.Contig1	1	571	+	378319	378889							378319	378889
cb25.fpc2887	910664	911044	82	N	381	fragment	yes
cb25.fpc2887	911045	916589	83	W	c013501256.Contig1	1	5545	+	379271	384815							379271	384815
cb25.fpc2887	916590	917589	84	N	1000	clone	no							split cb4-29								split cb3-15
cb25.fpc2887	917590	927576	85	W	c006601291.Contig1	1	9987	+	1	9987							1	9987
cb25.fpc2887	927577	927586	86	N	10	fragment	yes
cb25.fpc2887	927587	932688	87	W	c006601289.Contig1	1	5102	+	9998	15099	cb28302	I	0.755588				9998	15099
cb25.fpc2887	932689	932769	88	N	81	fragment	yes
cb25.fpc2887	932770	936797	89	W	c006601286.Contig1	1	4028	+	15181	19208							15181	19208
cb25.fpc2887	936798	937156	90	N	359	fragment	yes
cb25.fpc2887	937157	1003437	91	W	c003201006.Contig1	1	66281	+	19568	85848							19568	85848
cb25.fpc2887	1003438	1004517	92	N	1080	fragment	yes
cb25.fpc2887	1004518	1091393	93	W	c003500648.Contig1	1	86876	+	86929	173804							86929	173804
cb25.fpc2887	1091394	1092168	94	N	775	fragment	yes
cb25.fpc2887	1092169	1114394	95	W	c011400999.Contig1	1	22226	+	174580	196805							174580	196805
cb25.fpc2887	1114395	1116132	96	N	1738	fragment	yes
cb25.fpc2887	1116133	1165875	97	W	c003500661.Contig1	1	49743	+	198544	248286							198544	248286
cb25.fpc2887	1165876	1166566	98	N	691	fragment	yes
cb25.fpc2887	1166567	1178202	99	W	c003500685.Contig1	1	11636	+	248978	260613							248978	260613
cb25.fpc2887	1178203	1178674	100	N	472	fragment	yes
cb25.fpc2887	1178675	1179541	101	W	c001200929.Contig1	1	867	+	261086	261952							261086	261952
cb25.fpc2887	1179542	1180167	102	N	626	fragment	yes
cb25.fpc2887	1180168	1189980	103	W	c007000862.Contig1	1	9813	+	262579	272391							262579	272391
cb25.fpc2887	1189981	1190523	104	F	AC089995	4463	5005	+	272392	272934							272392	272934
cb25.fpc2887	1190524	1200492	105	W	c011001409.Contig3	406	10374	+	272935	282903							272935	282903
cb25.fpc2887	1200493	1201023	106	F	AC089995	14975	15505	+	282904	283434							282904	283434
cb25.fpc2887	1201024	1210487	107	W	c011001385.Contig2	350	9813	+	283435	292898							283435	292898
cb25.fpc2887	1210488	1211022	108	F	AC089995	24971	25505	+	292899	293433							292899	293433
cb25.fpc2887	1211023	1242486	109	W	c005200846.Contig1	119	31582	+	293434	324897							293434	324897
cb25.fpc2887	1242487	1244019	110	F	AC089995	56973	58505	+	324898	326430							324898	326430
cb25.fpc2887	1244020	1258989	111	W	c003500530.Contig3	1389	16358	+	326431	341400							326431	341400
cb25.fpc2887	1258990	1259519	112	F	AC089995	73476	74005	+	341401	341930				move fpc2887d2 to between fpc2887b and c; invert	d2	d	341401	341930
cb25.fpc2887	1259520	1260489	113	W	c006401011.Contig1	132	1101	+	341931	342900							341931	342900
cb25.fpc2887	1260490	1261019	114	F	AC089995	74976	75505	+	342901	343430							342901	343430
cb25.fpc2887	1261020	1275109	115	W	c010001336.Contig1	101	14190	+	343431	357520							343431	357520
cb25.fpc2887	1275110	1275119	116	N	10	fragment	yes
cb25.fpc2887	1275120	1309005	117	W	c011500788.Contig1	1	33886	+	357531	391416							357531	391416
cb25.fpc2887	1309006	1310882	118	N	1877	fragment	yes
cb25.fpc2887	1310883	1352854	119	W	c000001166.Contig1	1	41972	+	393294	435265	cb28331	I	0.743486				393294	435265
cb25.fpc2887	1352855	1353101	120	N	247	fragment	yes
cb25.fpc2887	1353102	1360112	121	W	c001500646.Contig3	1	7011	+	435513	442523							435513	442523
cb25.fpc2887	1360113	1360471	122	N	359	fragment	yes
cb25.fpc2887	1360472	1369159	123	W	c001500813.Contig1	1	8688	+	442883	451570							442883	451570
cb25.fpc2887	1369160	1369361	124	N	202	fragment	yes
cb25.fpc2887	1369362	1371816	125	W	c001500960.Contig1	1	2455	+	451773	454227							451773	454227
cb25.fpc2887	1371817	1372942	126	N	1126	fragment	yes
cb25.fpc2887	1372943	1436314	127	W	c004501006.Contig3	1	63372	+	455354	518725	cb28336	I	0.743486				455354	518725
cb25.fpc2887	1436315	1436843	128	F	AC084469	8977	9505	+	518726	519254							518726	519254
cb25.fpc2887	1436844	1452119	129	W	c004001467.Contig1	208	15483	+	519255	534530	cb28339 cb7330	I I	0.743486 0.743486				519255	534530	cb7330	I	0.153
cb25.fpc2887	1452120	1452129	130	N	10	fragment	yes
cb25.fpc2887	1452130	1467483	131	W	c003000900.Contig2	3816	19169	+	534541	549894							534541	549894
cb25.fpc2887	1467484	1467493	132	N	10	fragment	yes
cb25.fpc2887	1467494	1476998	133	W	c008000784.Contig1	1	9505	+	549905	559409							549905	559409
cb25.fpc2887	1476999	1479040	134	F	AC084500	9464	11505	+	559410	561451							559410	561451
cb25.fpc2887	1479041	1480504	135	W	c008000649.Contig1	815	2278	+	561452	562915							561452	562915
cb25.fpc2887	1480505	1481040	136	F	AC084500	12970	13505	+	562916	563451							562916	563451
cb25.fpc2887	1481041	1486556	137	W	c006601279.Contig1	316	5831	+	563452	568967							563452	568967
cb25.fpc2887	1486557	1486851	138	N	295	fragment	yes
cb25.fpc2887	1486852	1491154	139	W	c006601421.Contig1	1	4303	+	569263	573565							569263	573565
cb25.fpc2887	1491155	1491376	140	N	222	fragment	yes
cb25.fpc2887	1491377	1510044	141	W	c005701729.Contig1	1	18668	+	573788	592455	cb30984	I	0.743486				573788	592455
cb25.fpc2887	1510045	1510592	142	N	548	fragment	yes
cb25.fpc2887	1510593	1518442	143	W	c009801803.Contig1	1	7850	+	593004	600853							593004	600853
cb25.fpc2887	1518443	1520530	144	N	2088	fragment	yes
cb25.fpc2887	1520531	1532572	145	W	c007401729.Contig1	1	12042	+	602942	614983							602942	614983
cb25.fpc2887	1532573	1532617	146	N	45	fragment	yes							split cb4-30
cb25.fpc2887	1532618	1544782	147	W	c007401299.Contig1	1	12165	+	1	12165	cb11456	IV	1.32673				615029	627193
cb25.fpc2887	1544783	1545564	148	N	782	fragment	yes
cb25.fpc2887	1545565	1552201	149	W	c010401647.Contig1	1	6637	+	12948	19584					e		627976	634612
cb25.fpc2887	1552202	1552363	150	N	162	fragment	yes
cb25.fpc2887	1552364	1553765	151	W	c006201306.Contig1	1	1402	+	19747	21148							634775	636176
cb25.fpc2888	1	19451	1	W	c006601032.Contig4	1	19451	-	1	19451							1	19451
cb25.fpc2888	19452	19661	2	N	210	fragment	yes
cb25.fpc2888	19662	45371	3	W	c002901551.Contig1	1	25710	-	19662	45371							19662	45371
cb25.fpc2888	45372	46024	4	N	653	fragment	yes
cb25.fpc2888	46025	57242	5	W	c000501155.Contig1	1	11218	-	46025	57242							46025	57242
cb25.fpc2888	57243	57358	6	N	116	fragment	yes
cb25.fpc2888	57359	89582	7	W	c000100139.Contig2	1	32224	-	57359	89582							57359	89582
cb25.fpc2888	89583	90144	8	N	562	fragment	yes
cb25.fpc2888	90145	123817	9	W	c007600734.Contig1	1	33673	-	90145	123817							90145	123817
cb25.fpc2888	123818	124306	10	N	489	fragment	yes
cb25.fpc2888	124307	150463	11	W	c007600733.Contig2	1	26157	-	124307	150463							124307	150463
cb25.fpc2888	150464	151474	12	N	1011	fragment	yes
cb25.fpc2888	151475	166624	13	W	c012101165.Contig1	1	15150	-	151475	166624							151475	166624
cb25.fpc2888	166625	166634	14	N	10	fragment	yes
cb25.fpc2888	166635	244008	15	W	c009401319.Contig1	411	77784	-	166635	244008	cbv15507	I	0.755588				166635	244008
cb25.fpc2888	244009	244552	16	F	AC084445	29462	30005	-	244009	244552							244009	244552
cb25.fpc2888	244553	248008	17	W	c004801868.Contig1	517	3972	-	244553	248008							244553	248008
cb25.fpc2888	248009	249055	18	F	AC084445	24959	26005	-	248009	249055							248009	249055
cb25.fpc2888	249056	269507	19	W	c004801571.Contig2	188	20639	-	249056	269507							249056	269507
cb25.fpc2888	269508	270548	20	F	AC084445	3466	4506	-	269508	270548							269508	270548
cb25.fpc2888	270549	338234	21	W	c005500939.Contig1	659	68344	-	270549	338234	cb54162	I	0.761592				270549	338234
cb25.fpc2888	338235	338767	22	F	AC087074	26473	27005	-	338235	338767							338235	338767
cb25.fpc2888	338768	381723	23	W	c003000940.Contig2	1	42956	-	338768	381723	cb54171	I	0.767596				338768	381723
cb25.fpc2888	381724	382540	24	N	817	fragment	yes
cb25.fpc2888	382541	414160	25	W	c010300128.Contig3	521	32140	-	382541	414160							382541	414160
cb25.fpc2888	414161	415196	26	F	AC084534	11470	12505	-	414161	415196							414161	415196
cb25.fpc2888	415197	530223	27	W	c004600948.Contig1	3302	118328	-	415197	530223	cb54177	I	0.767596				415197	530223	cb7159	I	0.164
cb25.fpc2888	530224	530233	28	N	10	fragment	yes
cb25.fpc2888	530234	575516	29	W	c009100723.Contig1	997	46279	-	530234	575516	cb54270	I	0.779697				530234	575516	cb1373	I	0.164
cb25.fpc2888	575517	577048	30	F	AC084672	26974	28505	-	575517	577048							575517	577048
cb25.fpc2888	577049	594014	31	W	c014100884.Contig3	150	17115	-	577049	594014							577049	594014
cb25.fpc2888	594015	594541	32	F	AC084672	9479	10005	-	594015	594541							594015	594541
cb25.fpc2888	594542	641083	33	W	c004401073.Contig1	1	46542	-	594542	641083	cb54278	I	0.779697				594542	641083
cb25.fpc2888	641084	641283	34	N	200	fragment	yes
cb25.fpc2888	641284	660989	35	W	c004401065.Contig1	1	19706	-	641284	660989							641284	660989
cb25.fpc2888	660990	661442	36	N	453	fragment	yes
cb25.fpc2888	661443	700265	37	W	c006801047.Contig1	1	38823	-	661443	700265	cb54288	I	0.785701				661443	700265
cb25.fpc2888	700266	700275	38	N	10	fragment	yes
cb25.fpc2888	700276	705916	39	W	c006100991.Contig1	1	5641	-	700276	705916							700276	705916
cb25.fpc2888	705917	707951	40	N	2035	fragment	yes
cb25.fpc2888	707952	709907	41	W	c013601080.Contig1	1	1956	-	707952	709907							707952	709907
cb25.fpc2888	709908	710034	42	N	127	fragment	yes
cb25.fpc2888	710035	790570	43	W	c000201245.Contig1	1	80536	-	710035	790570							710035	790570
cb25.fpc2888	790571	791227	44	N	657	fragment	yes
cb25.fpc2888	791228	816810	45	W	c002601445.Contig1	1	25583	-	791228	816810							791228	816810
cb25.fpc2888	816811	817075	46	N	265	fragment	yes
cb25.fpc2888	817076	824564	47	W	c002601495.Contig1	1	7489	-	817076	824564							817076	824564
cb25.fpc2888	824565	824574	48	N	10	fragment	yes
cb25.fpc2888	824575	844053	49	W	c008300954.Contig1	1	19479	-	824575	844053							824575	844053
cb25.fpc2888	844054	844778	50	N	725	fragment	yes
cb25.fpc2888	844779	869547	51	W	c004700235.Contig1	1	24769	-	844779	869547							844779	869547
cb25.fpc2888	869548	869932	52	N	385	fragment	yes
cb25.fpc2888	869933	881157	53	W	c004701121.Contig1	1	11225	-	869933	881157							869933	881157
cb25.fpc2888	881158	888634	54	N	7477	fragment	yes
cb25.fpc2888	888635	944800	55	W	c013800902.Contig3	1	56166	-	888635	944800							888635	944800
cb25.fpc2888	944801	945335	56	N	535	fragment	yes
cb25.fpc2888	945336	954600	57	W	c013801136.Contig1	1	9265	-	945336	954600							945336	954600
cb25.fpc2888	954601	954901	58	N	301	fragment	yes
cb25.fpc2888	954902	981089	59	W	c006000091.Contig3	1	26188	-	954902	981089	cb54371	I	0.797802				954902	981089
cb25.fpc2888	981090	981111	60	N	22	fragment	yes
cb25.fpc2888	981112	1004081	61	W	c011500849.Contig1	1	22970	-	981112	1004081							981112	1004081
cb25.fpc2888	1004082	1005182	62	N	1101	fragment	yes
cb25.fpc2888	1005183	1081663	63	W	c003601016.Contig1	1	76481	-	1005183	1081663							1005183	1081663	cb1182	I	0.176
cb25.fpc2888	1081664	1081673	64	N	10	fragment	yes
cb25.fpc2888	1081674	1113949	65	W	c003700652.Contig1	1	32276	-	1081674	1113949							1081674	1113949
cb25.fpc2888	1113950	1113990	66	N	41	fragment	yes
cb25.fpc2888	1113991	1121300	67	W	c004300751.Contig2	1	7310	-	1113991	1121300	cb54417	I	0.828655				1113991	1121300
cb25.fpc2888	1121301	1122300	68	N	1000	fragment	yes
cb25.fpc2888	1122301	1156294	69	W	c003500691.Contig1	1	33994	-	1122301	1156294	cb54442 cb54457 cb54458	I I I	0.834659 0.834659 0.834659				1122301	1156294
cb25.fpc2888	1156295	1156738	70	N	444	fragment	yes
cb25.fpc2888	1156739	1164026	71	W	c002100864.Contig1	1	7288	-	1156739	1164026							1156739	1164026
cb25.fpc2888	1164027	1164036	72	N	10	fragment	yes
cb25.fpc2888	1164037	1185543	73	W	c005201057.Contig1	1	21507	-	1164037	1185543							1164037	1185543
cb25.fpc2888	1185544	1186093	74	N	550	fragment	yes
cb25.fpc2888	1186094	1195210	75	W	c009401381.Contig1	1	9117	-	1186094	1195210							1186094	1195210
cb25.fpc2888	1195211	1195742	76	N	532	fragment	yes
cb25.fpc2888	1195743	1205432	77	W	c009401384.Contig1	1	9690	-	1195743	1205432							1195743	1205432
cb25.fpc2888	1205433	1205667	78	N	235	fragment	yes
cb25.fpc2888	1205668	1240204	79	W	c006100998.Contig1	1	34537	-	1205668	1240204							1205668	1240204
cb25.fpc2888	1240205	1240339	80	N	135	fragment	yes
cb25.fpc2888	1240340	1248069	81	W	c010701295.Contig1	1	7730	-	1240340	1248069							1240340	1248069
cb25.fpc2888	1248070	1248498	82	N	429	fragment	yes
cb25.fpc2888	1248499	1250617	83	W	c010701293.Contig1	1	2119	-	1248499	1250617							1248499	1250617
cb25.fpc2888	1250618	1250905	84	N	288	fragment	yes
cb25.fpc2888	1250906	1273584	85	W	c007600758.Contig1	1	22679	-	1250906	1273584							1250906	1273584
cb25.fpc2888	1273585	1274177	86	N	593	fragment	yes
cb25.fpc2888	1274178	1299525	87	W	c005801019.Contig1	1	25348	-	1274178	1299525							1274178	1299525
cb25.fpc2888	1299526	1300237	88	N	712	fragment	yes
cb25.fpc2888	1300238	1306469	89	W	c005800842.Contig1	1	6232	-	1300238	1306469							1300238	1306469
cb25.fpc2888	1306470	1306822	90	N	353	fragment	yes
cb25.fpc2888	1306823	1349514	91	W	c004600915.Contig1	1	42692	-	1306823	1349514							1306823	1349514
cb25.fpc2888	1349515	1349524	92	N	10	fragment	yes
cb25.fpc2888	1349525	1351714	93	W	c004601029.Contig1	1	2190	-	1349525	1351714							1349525	1351714
cb25.fpc2888	1351715	1351980	94	N	266	fragment	yes
cb25.fpc2888	1351981	1407639	95	W	c000700687.Contig2	1	55659	-	1351981	1407639							1351981	1407639
cb25.fpc2888	1407640	1411397	96	N	3758	fragment	yes
cb25.fpc2888	1411398	1439406	97	W	c007900920.Contig2	308	28316	-	1411398	1439406							1411398	1439406	cb1050	I	0.188
cb25.fpc2888	1439407	1439936	98	F	AC084550	7976	8505	+	1439407	1439936							1439407	1439936
cb25.fpc2888	1439937	1441406	99	W	c007901221.Contig1	264	1733	-	1439937	1441406							1439937	1441406
cb25.fpc2888	1441407	1441936	100	F	AC084550	9976	10505	+	1441407	1441936							1441407	1441936
cb25.fpc2888	1441937	1470668	101	W	c011201111.Contig3	1	28732	-	1441937	1470668							1441937	1470668
cb25.fpc2888	1470669	1471668	102	N	1000	clone	no
cb25.fpc2888	1471669	1528148	103	W	c012201045.Contig1	1	56480	+	1471669	1528148							1471669	1528148
cb25.fpc2888	1528149	1528158	104	N	10	fragment	yes
cb25.fpc2888	1528159	1557324	105	W	c010801067.Contig1	1	29166	+	1528159	1557324							1528159	1557324
cb25.fpc2888	1557325	1557337	106	N	13	fragment	yes
cb25.fpc2888	1557338	1581088	107	W	c005900811.Contig1	1	23751	+	1557338	1581088							1557338	1581088
cb25.fpc2888	1581089	1581317	108	N	229	fragment	yes								a2	a
cb25.fpc2888	1581318	1601780	109	W	c001500650.Contig2	1	20463	+	1581318	1601780							1581318	1601780
cb25.fpc2888	1601781	1602082	110	N	302	fragment	yes
cb25.fpc2888	1602083	1660446	111	W	c001500654.Contig4	1	58364	+	1602083	1660446							1602083	1660446
cb25.fpc2888	1660447	1660925	112	N	479	fragment	yes
cb25.fpc2888	1660926	1686557	113	W	c012900295.Contig4	1	25632	+	1660926	1686557	cb25626	I	0.878415				1660926	1686557
cb25.fpc2888	1686558	1686824	114	N	267	fragment	yes
cb25.fpc2888	1686825	1692022	115	W	c005400965.Contig1	1	5198	+	1686825	1692022							1686825	1692022
cb25.fpc2888	1692023	1692621	116	N	599	fragment	yes
cb25.fpc2888	1692622	1705436	117	W	c005401014.Contig1	1	12815	+	1692622	1705436							1692622	1705436	cb3561	I	0.194
cb25.fpc2888	1705437	1706436	118	N	1000	clone	no							remove split cb3-16								split cb3-16
cb25.fpc2888	1706437	1725690	119	W	c005400967.Contig1	1	19254	+	1706437	1725690	cb28487 cb28488	I I	0.878415 0.878415				1	19254
cb25.fpc2888	1725691	1725700	120	N	10	fragment	yes
cb25.fpc2888	1725701	1727621	121	W	c008901268.Contig1	1	1921	+	1725701	1727621							19265	21185
cb25.fpc2888	1727622	1727976	122	N	355	fragment	yes
cb25.fpc2888	1727977	1730719	123	W	c012901503.Contig1	1	2743	+	1727977	1730719							21541	24283
cb25.fpc2888	1730720	1731394	124	N	675	fragment	yes
cb25.fpc2888	1731395	1746503	125	W	c004401036.Contig1	1	15109	+	1731395	1746503							24959	40067
cb25.fpc2888	1746504	1747503	126	N	1000	clone	no							split cb4-31
cb25.fpc2888	1747504	1795350	127	W	c009700674.Contig2	1	47847	-	1	47847	cb54604	V	1.6643				41068	88914	cb12967	V	0.537
cb25.fpc2888	1795351	1795888	128	N	538	fragment	yes								b2	b
cb25.fpc2888	1795889	1838564	129	W	c011201415.Contig1	1	42676	-	48386	91061							89453	132128
cb25.fpc2888	1838565	1839096	130	N	532	fragment	yes
cb25.fpc2888	1839097	1871389	131	W	c002500632.Contig2	1	32293	-	91594	123886							132661	164953
cb25.fpc2888	1871390	1871450	132	N	61	fragment	yes
cb25.fpc2888	1871451	1950906	133	W	c006800848.Contig4	1	79456	-	123948	203403	cb54706	V	1.6643				165015	244470
cb25.fpc2888	1950907	1951819	134	N	913	fragment	yes
cb25.fpc2888	1951820	1956211	135	W	c014400754.Contig1	1	4392	-	204317	208708							245384	249775
cb25.fpc2888	1956212	1956221	136	N	10	fragment	yes
cb25.fpc2888	1956222	1968031	137	W	c014400756.Contig2	1	11810	-	208719	220528							249786	261595
cb25.fpc2888	1968032	1969031	138	N	1000	clone	no							split cb4-32								split cb3-17
cb25.fpc2888	1969032	1975418	139	W	c008701111.Contig1	1	6387	+	1	6387							1	6387
cb25.fpc2888	1975419	1975587	140	N	169	fragment	yes
cb25.fpc2888	1975588	1976751	141	W	c009500579.Contig1	1	1164	+	6557	7720							6557	7720
cb25.fpc2888	1976752	1977036	142	N	285	fragment	yes
cb25.fpc2888	1977037	1985620	143	W	c009500579.Contig2	1	8584	+	8006	16589							8006	16589
cb25.fpc2888	1985621	1985630	144	N	10	fragment	yes
cb25.fpc2888	1985631	1991728	145	W	c001500799.Contig1	1	6098	+	16600	22697							16600	22697
cb25.fpc2888	1991729	1991738	146	N	10	fragment	yes
cb25.fpc2888	1991739	2047137	147	W	c013501180.Contig1	1	55399	+	22708	78106	cbv15918 cb22848	II II	0.677602 0.677602				22708	78106
cb25.fpc2888	2047138	2047437	148	N	300	fragment	yes								c	c
cb25.fpc2888	2047438	2078056	149	W	c014300198.Contig4	1	30619	+	78407	109025	cb22927 cb22932	II II	0.677602 0.677602				78407	109025	cb22927	II	0.212
cb25.fpc2888	2078057	2079087	150	F	AC084608	14975	16005	-	109026	110056							109026	110056
cb25.fpc2888	2079088	2223260	151	W	c014100846.Contig14	297	144469	+	110057	254229							110057	254229
cb25.fpc2888	2223261	2223595	152	N	335	fragment	yes
cb25.fpc2888	2223596	2245882	153	W	c005001249.Contig2	1	22287	+	254565	276851	cb39593	II	0.671598				254565	276851
cb25.fpc2888	2245883	2251973	154	N	6091	fragment	yes
cb25.fpc2888	2251974	2261089	155	W	c010200915.Contig1	1	9116	+	282943	292058							282943	292058
cb25.fpc2888	2261090	2261099	156	N	10	fragment	yes
cb25.fpc2888	2261100	2325466	157	W	c000700220.Contig2	1	64367	+	292069	356435							292069	356435
cb25.fpc2888	2325467	2326328	158	N	862	fragment	yes
cb25.fpc2888	2326329	2351041	159	W	c005500755.Contig2	1	24713	+	357298	382010							357298	382010
cb25.fpc2888	2351042	2351162	160	N	121	fragment	yes
cb25.fpc2888	2351163	2388388	161	W	c007101177.Contig1	1	37226	+	382132	419357	cb23118	II	0.665594				382132	419357
cb25.fpc2888	2388389	2388923	162	N	535	fragment	yes
cb25.fpc2888	2388924	2419314	163	W	c010801098.Contig1	1	30391	+	419893	450283	cb23122	II	0.65959				419893	450283
cb25.fpc3052	1	40758	1	W	c011300980.Contig1	1	40758	-	1	40758							1	40758
cb25.fpc3052	40759	41339	2	N	581	fragment	yes
cb25.fpc3052	41340	54670	3	W	c003001177.Contig1	1	13331	-	41340	54670							41340	54670
cb25.fpc3052	54671	54680	4	N	10	fragment	yes
cb25.fpc3052	54681	61815	5	W	c011201108.Contig2	1	7135	-	54681	61815							54681	61815
cb25.fpc3052	61816	62613	6	N	798	fragment	yes
cb25.fpc3052	62614	92587	7	W	c007401619.Contig1	1	29974	-	62614	92587	cb55101 cbv16403	II II	0.432893 0.426889				62614	92587
cb25.fpc3052	92588	93088	8	N	501	fragment	yes
cb25.fpc3052	93089	138659	9	W	c007600920.Contig1	1	45571	-	93089	138659							93089	138659
cb25.fpc3052	138660	144190	10	N	5531	fragment	yes
cb25.fpc3052	144191	254250	11	W	c013600742.Contig3	1	110060	-	144191	254250							144191	254250
cb25.fpc3052	254251	254801	12	N	551	fragment	yes
cb25.fpc3052	254802	307966	13	W	c007300658.Contig3	1	53165	-	254802	307966	cb55197 cb55201 cb55205	II II II	0.408615 0.408615 0.402612				254802	307966
cb25.fpc3052	307967	308781	14	N	815	fragment	yes
cb25.fpc3052	308782	317494	15	W	c007301291.Contig1	1	8713	-	308782	317494							308782	317494
cb25.fpc3052	317495	317504	16	N	10	fragment	yes
cb25.fpc3052	317505	327249	17	W	c001001087.Contig1	1	9745	-	317505	327249							317505	327249
cb25.fpc3052	327250	327323	18	N	74	fragment	yes
cb25.fpc3052	327324	329785	19	W	c010701309.Contig1	1	2462	-	327324	329785							327324	329785
cb25.fpc3052	329786	330886	20	N	1101	fragment	yes
cb25.fpc3052	330887	361454	21	W	c003900785.Contig4	1	30568	-	330887	361454							330887	361454
cb25.fpc3052	361455	361560	22	N	106	fragment	yes
cb25.fpc3052	361561	369371	23	W	c003900996.Contig1	1	7811	-	361561	369371							361561	369371	cb13137	II	0.112
cb25.fpc3052	369372	375335	24	N	5964	fragment	yes
cb25.fpc3052	375336	399303	25	W	c008701060.Contig3	1	23968	-	375336	399303	cb55256	II	0.371759				375336	399303
cb25.fpc3052	399304	399649	26	N	346	fragment	yes
cb25.fpc3052	399650	416334	27	W	c005001520.Contig1	1	16685	-	399650	416334							399650	416334
cb25.fpc3052	416335	416344	28	N	10	fragment	yes
cb25.fpc3052	416345	417673	29	W	c007801167.Contig1	1	1329	-	416345	417673							416345	417673
cb25.fpc3052	417674	417683	30	N	10	fragment	yes
cb25.fpc3052	417684	422642	31	W	c011100831.Contig1	1	4959	-	417684	422642							417684	422642
cb25.fpc3052	422643	423642	32	N	1000	clone	no
cb25.fpc3052	423643	438950	33	W	c008701078.Contig3	1	15308	-	423643	438950							423643	438950
cb25.fpc3052	438951	439950	34	N	1000	clone	no
cb25.fpc3052	439951	450157	35	W	c007700917.Contig1	1	10207	-	439951	450157							439951	450157
cb25.fpc3052	450158	451157	36	N	1000	clone	no
cb25.fpc3052	451158	528627	37	W	c013301077.Contig1	1	77470	-	451158	528627							451158	528627
cb25.fpc3052	528628	528967	38	N	340	fragment	yes
cb25.fpc3052	528968	535305	39	W	c005401148.Contig1	1	6338	-	528968	535305							528968	535305
cb25.fpc3052	535306	535449	40	N	144	fragment	yes
cb25.fpc3052	535450	568669	41	W	c013101142.Contig1	1	33220	-	535450	568669							535450	568669	cb21859	II	0.106
cb25.fpc3052	568670	568963	42	N	294	fragment	yes
cb25.fpc3052	568964	576127	43	W	c009401373.Contig1	1	7164	-	568964	576127							568964	576127
cb25.fpc3052	576128	576914	44	N	787	fragment	yes
cb25.fpc3052	576915	589727	45	W	c010701017.Contig2	1	12813	-	576915	589727							576915	589727
cb25.fpc3052	589728	590256	46	N	529	fragment	yes
cb25.fpc3052	590257	601429	47	W	c008301039.Contig1	1	11173	-	590257	601429							590257	601429
cb25.fpc3052	601430	601965	48	N	536	fragment	yes
cb25.fpc3052	601966	606180	49	W	c009900864.Contig3	1	4215	-	601966	606180							601966	606180
cb25.fpc3052	606181	606733	50	N	553	fragment	yes
cb25.fpc3052	606734	608688	51	W	c009901425.Contig1	1	1955	-	606734	608688							606734	608688
cb25.fpc3052	608689	609682	52	N	994	fragment	yes
cb25.fpc3052	609683	610504	53	W	c009300817.Contig1	1	822	-	609683	610504							609683	610504
cb25.fpc3052	610505	613767	54	N	3263	fragment	yes
cb25.fpc3052	613768	625143	55	W	c009300645.Contig1	1	11376	-	613768	625143							613768	625143
cb25.fpc3052	625144	626177	56	N	1034	fragment	yes
cb25.fpc3052	626178	652637	57	W	c002500814.Contig1	1	26460	-	626178	652637	cb55364 cb55366	II II	0.340906 0.340906				626178	652637
cb25.fpc3052	652638	653208	58	N	571	fragment	yes
cb25.fpc3052	653209	661213	59	W	c002500861.Contig1	1	8005	-	653209	661213							653209	661213
cb25.fpc3052	661214	662491	60	N	1278	fragment	yes
cb25.fpc3052	662492	665736	61	W	c002300854.Contig1	1	3245	-	662492	665736							662492	665736
cb25.fpc3052	665737	665746	62	N	10	fragment	yes
cb25.fpc3052	665747	667924	63	W	c002300853.Contig1	1	2178	-	665747	667924							665747	667924
cb25.fpc3052	667925	668114	64	N	190	fragment	yes
cb25.fpc3052	668115	674449	65	W	c004501243.Contig1	1	6335	-	668115	674449							668115	674449
cb25.fpc3052	674450	674592	66	N	143	fragment	yes
cb25.fpc3052	674593	710301	67	W	c003101566.Contig1	1	35709	-	674593	710301							674593	710301
cb25.fpc3052	710302	712731	68	N	2430	fragment	yes
cb25.fpc3052	712732	765066	69	W	c003900756.Contig3	1	52335	-	712732	765066	cb55400	II	0.322632				712732	765066
cb25.fpc3052	765067	765874	70	N	808	fragment	yes
cb25.fpc3052	765875	766637	71	W	c010601357.Contig1	1	763	-	765875	766637							765875	766637
cb25.fpc3052	766638	766647	72	N	10	fragment	yes
cb25.fpc3052	766648	769100	73	W	c010601187.Contig1	1	2453	-	766648	769100					a	a	766648	769100
cb25.fpc3052	769101	769160	74	N	60	fragment	yes
cb25.fpc3052	769161	772908	75	W	c010601128.Contig1	1	3748	-	769161	772908							769161	772908
cb25.fpc3052	772909	773012	76	N	104	fragment	yes
cb25.fpc3052	773013	787799	77	W	c003201119.Contig1	1	14787	-	773013	787799							773013	787799
cb25.fpc3052	787800	788055	78	N	256	fragment	yes
cb25.fpc3052	788056	791252	79	W	c006901007.Contig1	1	3197	-	788056	791252							788056	791252
cb25.fpc3052	791253	791422	80	N	170	fragment	yes
cb25.fpc3052	791423	805626	81	W	c004100746.Contig2	1	14204	-	791423	805626							791423	805626
cb25.fpc3052	805627	806626	82	N	1000	clone	no							split cb4-33								split cb3-18
cb25.fpc3052	806627	809477	83	W	c012901634.Contig1	1	2851	-	1	2851							1	2851
cb25.fpc3052	809478	816942	84	N	7465	fragment	yes
cb25.fpc3052	816943	849439	85	W	c006301111.Contig1	1	32497	-	10317	42813	cb55473	IV	1.7327				10317	42813
cb25.fpc3052	849440	856205	86	N	6766	fragment	yes
cb25.fpc3052	856206	913964	87	W	c010101062.Contig1	1	57759	-	49580	107338	cb55475 cb55480 cb55481	IV IV IV	1.732697 1.732697 1.732697				49580	107338	cb23314	IV	0.452
cb25.fpc3052	913965	917916	88	N	3952	fragment	yes
cb25.fpc3052	917917	982526	89	W	c014301237.Contig1	297	64906	-	111291	175900	cb55482	IV	1.7327				111291	175900
cb25.fpc3052	982527	983057	90	F	AC084443	57475	58005	+	175901	176431							175901	176431
cb25.fpc3052	983058	996509	91	W	c012201087.Contig1	498	13949	-	176432	189883							176432	189883
cb25.fpc3052	996510	997558	92	F	AC084443	71457	72505	+	189884	190932							189884	190932
cb25.fpc3052	997559	1006465	93	W	c009701414.Contig1	407	9313	-	190933	199839							190933	199839
cb25.fpc3052	1006466	1007995	94	F	AC084621	6476	8005	+	199840	201369					b	b	199840	201369
cb25.fpc3052	1007996	1028459	95	W	c012200806.Contig1	473	20936	-	201370	221833							201370	221833
cb25.fpc3052	1028460	1029493	96	F	AC084621	28472	29505	+	221834	222867							221834	222867
cb25.fpc3052	1029494	1057440	97	W	c011500649.Contig5	1	27947	-	222868	250814							222868	250814
cb25.fpc3052	1057441	1057621	98	N	181	fragment	yes
cb25.fpc3052	1057622	1116867	99	W	c004701148.Contig1	1	59246	-	250996	310241							250996	310241
cb25.fpc3052	1116868	1117037	100	N	170	fragment	yes
cb25.fpc3052	1117038	1135921	101	W	c002701091.Contig2	1	18884	-	310412	329295							310412	329295
cb25.fpc3052	1135922	1136476	102	N	555	fragment	yes
cb25.fpc3052	1136477	1156160	103	W	c006000988.Contig1	1	19684	-	329851	349534							329851	349534
cb25.fpc3052	1156161	1156551	104	N	391	fragment	yes
cb25.fpc3052	1156552	1182037	105	W	c006000742.Contig4	1	25486	-	349926	375411							349926	375411	cb23233	IV	0.452
cb25.fpc3752	1	8832	1	W	c003001224.Contig1	1	8832	+	1	8832							1	8832
cb25.fpc3752	8833	8842	2	N	10	fragment	yes
cb25.fpc3752	8843	32810	3	W	c011901096.Contig1	1	23968	+	8843	32810	cb34179 cb34184	IV IV	0.006004 0.006004				8843	32810
cb25.fpc3752	32811	33020	4	N	210	fragment	yes
cb25.fpc3752	33021	35571	5	W	c010200903.Contig1	1	2551	+	33021	35571							33021	35571
cb25.fpc3752	35572	36022	6	N	451	fragment	yes
cb25.fpc3752	36023	41674	7	W	c010200651.Contig2	1	5652	+	36023	41674	cb34190	IV	0.006004				36023	41674
cb25.fpc3752	41675	42031	8	N	357	fragment	yes
cb25.fpc3752	42032	86813	9	W	c003101554.Contig1	1	44782	+	42032	86813							42032	86813
cb25.fpc3752	86814	87160	10	N	347	fragment	yes
cb25.fpc3752	87161	126174	11	W	c004001215.Contig4	1	39014	+	87161	126174							87161	126174
cb25.fpc3752	126175	144084	12	N	17910	fragment	yes
cb25.fpc3752	144085	158122	13	W	c010300566.Contig1	1	14038	+	144085	158122							144085	158122
cb25.fpc3752	158123	158132	14	N	10	fragment	yes
cb25.fpc3752	158133	164157	15	W	c002800845.Contig3	1	6025	+	158133	164157							158133	164157
cb25.fpc3752	164158	164167	16	N	10	fragment	yes
cb25.fpc3752	164168	185644	17	W	c010001331.Contig1	1	21477	+	164168	185644							164168	185644
cb25.fpc3752	185645	186159	18	N	515	fragment	yes
cb25.fpc3752	186160	206881	19	W	c007501147.Contig1	1	20722	+	186160	206881							186160	206881
cb25.fpc3752	206882	213190	20	N	6309	fragment	yes
cb25.fpc3752	213191	227990	21	W	c011201106.Contig2	1	14800	+	213191	227990							213191	227990
cb25.fpc3752	227991	228000	22	N	10	fragment	yes
cb25.fpc3752	228001	237180	23	W	c009801441.Contig1	1	9180	+	228001	237180							228001	237180
cb25.fpc3752	237181	237190	24	N	10	fragment	yes
cb25.fpc3752	237191	258480	25	W	c002901508.Contig1	1	21290	+	237191	258480							237191	258480
cb25.fpc3752	258481	258856	26	N	376	fragment	yes
cb25.fpc3752	258857	261594	27	W	c011701343.Contig1	1	2738	+	258857	261594							258857	261594
cb25.fpc3752	261595	261647	28	N	53	fragment	yes
cb25.fpc3752	261648	305232	29	W	c012700963.Contig1	1	43585	+	261648	305232							261648	305232
cb25.fpc3752	305233	305367	30	N	135	fragment	yes
cb25.fpc3752	305368	308710	31	W	c007801030.Contig1	1	3343	+	305368	308710							305368	308710
cb25.fpc3752	308711	309084	32	N	374	fragment	yes
cb25.fpc3752	309085	332164	33	W	c007000703.Contig1	1	23080	+	309085	332164							309085	332164
cb25.fpc3752	332165	332620	34	N	456	fragment	yes
cb25.fpc3752	332621	341073	35	W	c008401534.Contig1	1	8453	+	332621	341073							332621	341073
cb25.fpc3752	341074	341111	36	N	38	fragment	yes
cb25.fpc3752	341112	396227	37	W	c007000882.Contig1	1	55116	+	341112	396227							341112	396227
cb25.fpc3752	396228	397103	38	N	876	fragment	yes
[truncated: 1,953 more rows]
